# Supplementary material for: Genomic Analyses of a Fungemia Outbreak Caused by Lodderomyces elongisporus in a Neonatal Intensive Care Unit in Delhi, India
Source: mBio. 2023 Apr 27;14(3):e00636-23. doi: 10.1128/mbio.00636-23 (PMC10294660; doi:10.1128/mbio.00636-23)
Supplement: TABLE S1 [file mbio.00636-23-s0001.xlsx]

## Sheet: 24antifungalSNP
Table S1: SNPs difference at 24 antifungal resistance related genes between 13 clinical isolates of Lodderomyces elongisporus along with five isolates from inanimate environment of three different hospitals and seven isolates from surface of apples.
GENE	ID	#CHROM	POS	REF	ALT	QUAL	FORMAT	906P21	963P21	972P21	979P21_S87	950P21	1003P21	1023P21	979P21_S62	1107P21	147P22	89P22	160P22	144P22	34F33	37F33	32F15	34F15	33F33_S63	33F33_S90	33F15	E-26G	E-36PU	E-HR1	E-HR6	E-3-32	Ann
FUR1	LELG_03838	NW_001813681.1	470571	C	T	84488	GT	0|1	0|1	0|1	0|1	0|1	0|1	0|1	0|1	0|1	0|1	0|1	0|1	0|1	0|1	0|0	0|1	0|0	0|0	0|0	0|0	0|1	0|1	0|1	0|1	0|1	ANN=T	synonymous_variant	LOW	c.27C>T	p.Asp9Asp
FUR1	LELG_03838	NW_001813681.1	470694	G	A	110048	GT	0|1	0|1	0|1	0|1	0|1	0|1	0|1	0|1	0|1	0|1	0|1	0|1	0|1	0|1	0|1	0|1	0|1	0|1	0|1	0|1	0|1	0|1	0|1	0|1	0|1	ANN=A	synonymous_variant	LOW	c.150G>A	p.Glu50Glu
FUR1	LELG_03838	NW_001813681.1	470721	A	G	78518	GT	0|1	0|1	0|1	0|1	0|1	0|1	0|1	0|1	0|1	0|1	0|1	0|1	0|1	0|1	0|0	0|1	0|0	0|0	0|0	0|0	0|1	0|1	0|1	0|1	0|1	ANN=G	synonymous_variant	LOW	c.177A>G	p.Glu59Glu
FUR1	LELG_03838	NW_001813681.1	470845	C	A	229643	GT	1|1	1|1	1|1	1|1	1|1	1|1	1|1	1|1	1|1	1|1	1|1	1|1	1|1	1|1	1|1	1|1	1|1	1|1	1|1	1|1	1|1	1|1	1|1	1|1	1|1	ANN=A	synonymous_variant	LOW	c.301C>A	p.Arg101Arg
FUR1	LELG_03838	NW_001813681.1	470874	C	T	81661	GT	0|1	0|1	0|1	0|1	0|1	0|1	0|1	0|1	0|1	0|1	0|1	0|1	0|1	0|1	0|0	0|1	0|0	0|0	0|0	0|0	0|1	0|1	0|1	0|1	0|1	ANN=T	synonymous_variant	LOW	c.330C>T	p.Ile110Ile
FUR1	LELG_03838	NW_001813681.1	470934	T	C	216485	GT	1|1	1|1	1|1	1|1	1|1	1|1	1|1	1|1	1|1	1|1	1|1	1|1	1|1	1|1	1|1	1|1	1|1	1|1	1|1	1|1	1|1	1|1	1|1	1|1	1|1	ANN=C	synonymous_variant	LOW	c.390T>C	p.Ile130Ile
FUR1	LELG_03838	NW_001813681.1	471138	A	G	71531	GT	0|1	0|1	0|1	0|1	0|1	0|1	0|1	0|1	0|1	0|1	0|1	0|1	0|1	0|1	0|0	0|1	0|0	0|0	0|0	0|0	0|1	0|1	0|1	0|1	0|1	ANN=G	synonymous_variant	LOW	c.594A>G	p.Leu198Leu
TAC1B	LELG_03760	NW_001813681.1	243988	C	T	378303	GT	1|1	1|1	1|1	1|1	1|1	1|1	1|1	1|1	1|1	1|1	1|1	1|1	1|1	1|1	1|1	1|1	1|1	1|1	1|1	1|1	1|1	1|1	1|1	1|1	1|1	ANN=T	splice_region_variant&stop_retained_variant	LOW	c.4197G>A	p.Ter1399Ter
TAC1B	LELG_03760	NW_001813681.1	244049	C	T	22590	GT	0|0	0|0	0|0	0|0	0|0	0|0	0|0	0|0	0|0	0|0	0|0	0|0	0|0	0|0	0|1	0|0	0|1	0|1	0|1	0|1	0|0	0|0	0|0	0|0	0|0	ANN=T	missense_variant	MODERATE	c.4136G>A	p.Arg1379Lys
TAC1B	LELG_03760	NW_001813681.1	244096	A	T	20029	GT	0|0	0|0	0|0	0|0	0|0	0|0	0|0	0|0	0|0	0|0	0|0	0|0	0|0	0|0	0|1	0|0	0|1	0|1	0|1	0|1	0|0	0|0	0|0	0|0	0|0	ANN=T	synonymous_variant	LOW	c.4089T>A	p.Thr1363Thr
TAC1B	LELG_03760	NW_001813681.1	244155	T	C	194871	GT	1|1	1|1	1|1	1|1	1|1	1|1	1|1	1|1	1|1	1|1	1|1	1|1	1|1	1|1	0|0	1|1	0|0	0|0	0|0	0|0	1|1	1|1	1|1	1|1	1|1	ANN=C	missense_variant	MODERATE	c.4030A>G	p.Thr1344Ala
TAC1B	LELG_03760	NW_001813681.1	244183	A	G	192978	GT	1|1	1|1	1|1	1|1	1|1	1|1	1|1	1|1	1|1	1|1	1|1	1|1	1|1	1|1	0|0	1|1	0|0	0|0	0|0	0|0	1|1	1|1	1|1	1|1	1|1	ANN=G	synonymous_variant	LOW	c.4002T>C	p.Ser1334Ser
TAC1B	LELG_03760	NW_001813681.1	244231	A	G	225206	GT	1|1	1|1	1|1	1|1	1|1	1|1	1|1	1|1	1|1	1|1	1|1	1|1	1|1	1|1	0|0	1|1	0|0	0|0	0|0	0|0	1|1	1|1	1|1	1|1	1|1	ANN=G	synonymous_variant	LOW	c.3954T>C	p.Phe1318Phe
TAC1B	LELG_03760	NW_001813681.1	244247	G	T	221316	GT	1|1	1|1	1|1	1|1	1|1	1|1	1|1	1|1	1|1	1|1	1|1	1|1	1|1	1|1	0|0	1|1	0|0	0|0	0|0	0|0	1|1	1|1	1|1	1|1	1|1	ANN=T	missense_variant	MODERATE	c.3938C>A	p.Pro1313Gln
TAC1B	LELG_03760	NW_001813681.1	244251	G	C	39141.2	GT	0|0	0|0	0|0	0|0	0|0	0|0	0|0	0|0	0|0	0|0	0|0	0|0	0|0	0|0	1|1	0|0	1|1	1|1	1|1	1|1	0|0	0|0	0|0	0|0	0|0	ANN=C	missense_variant	MODERATE	c.3934C>G	p.Pro1312Ala
TAC1B	LELG_03760	NW_001813681.1	244276	T	C	95334	GT	0|1	0|1	0|1	0|1	0|1	0|1	0|1	0|1	0|1	0|1	0|1	0|1	0|1	0|1	0|0	0|1	0|0	0|0	0|0	0|0	0|1	0|1	0|1	0|1	0|1	ANN=C	synonymous_variant	LOW	c.3909A>G	p.Ser1303Ser
TAC1B	LELG_03760	NW_001813681.1	244292	A	G	264838	GT	1|1	1|1	1|1	1|1	1|1	1|1	1|1	1|1	1|1	1|1	1|1	1|1	1|1	1|1	1|1	1|1	1|1	1|1	1|1	1|1	1|1	1|1	1|1	1|1	1|1	ANN=G	missense_variant	MODERATE	c.3893T>C	p.Val1298Ala
TAC1B	LELG_03760	NW_001813681.1	244317	G	A	222534	GT	1|1	1|1	1|1	1|1	1|1	1|1	1|1	1|1	1|1	1|1	1|1	1|1	1|1	1|1	0|0	1|1	0|0	0|0	0|0	0|0	1|1	1|1	1|1	1|1	1|1	ANN=A	synonymous_variant	LOW	c.3868C>T	p.Leu1290Leu
TAC1B	LELG_03760	NW_001813681.1	244318	G	A	215062	GT	1|1	1|1	1|1	1|1	1|1	1|1	1|1	1|1	1|1	1|1	1|1	1|1	1|1	1|1	0|0	1|1	0|0	0|0	0|0	0|0	1|1	1|1	1|1	1|1	1|1	ANN=A	synonymous_variant	LOW	c.3867C>T	p.Arg1289Arg
TAC1B	LELG_03760	NW_001813681.1	244344	T	C	174446	GT	1|1	1|1	1|1	1|1	1|1	1|1	1|1	1|1	1|1	1|1	1|1	1|1	1|1	1|1	0|0	1|1	0|0	0|0	0|0	0|0	1|1	1|1	1|1	1|1	1|1	ANN=C	missense_variant	MODERATE	c.3841A>G	p.Met1281Val
TAC1B	LELG_03760	NW_001813681.1	244390	G	T	87883.5	GT	1|1	1|1	1|1	1|1	1|1	1|1	1|1	1|1	1|1	1|1	1|1	1|1	1|1	1|1	0|0	1|1	0|0	0|0	0|0	0|0	1|1	1|1	1|1	1|1	1|1	ANN=T	missense_variant	MODERATE	c.3795C>A	p.His1265Gln
TAC1B	LELG_03760	NW_001813681.1	244394	G	A	19243	GT	0|0	0|0	0|0	0|0	0|0	0|0	0|0	0|0	0|0	0|0	0|0	0|0	0|0	0|0	0|1	0|0	0|1	0|1	0|1	0|1	0|0	0|0	0|0	0|0	0|0	ANN=A	missense_variant	MODERATE	c.3791C>T	p.Pro1264Leu
TAC1B	LELG_03760	NW_001813681.1	244402	C	T	86390.5	GT	1|1	1|1	1|1	1|1	1|1	1|1	1|1	1|1	1|1	1|1	1|1	1|1	1|1	1|1	0|0	1|1	0|0	0|0	0|0	0|0	1|1	1|1	1|1	1|1	1|1	ANN=T	synonymous_variant	LOW	c.3783G>A	p.Leu1261Leu
TAC1B	LELG_03760	NW_001813681.1	244403	A	G	85613.4	GT	1|1	1|1	1|1	1|1	1|1	1|1	1|1	1|1	1|1	1|1	1|1	1|1	1|1	1|1	0|0	1|1	0|0	0|0	0|0	0|0	1|1	1|1	1|1	1|1	1|1	ANN=G	missense_variant	MODERATE	c.3782T>C	p.Leu1261Pro
TAC1B	LELG_03760	NW_001813681.1	244404	G	C	19755	GT	0|0	0|0	0|0	0|0	0|0	0|0	0|0	0|0	0|0	0|0	0|0	0|0	0|0	0|0	0|1	0|0	0|1	0|1	0|1	0|1	0|0	0|0	0|0	0|0	0|0	ANN=C	missense_variant	MODERATE	c.3781C>G	p.Leu1261Val
TAC1B	LELG_03760	NW_001813681.1	244413	G	A	20384	GT	0|0	0|0	0|0	0|0	0|0	0|0	0|0	0|0	0|0	0|0	0|0	0|0	0|0	0|0	0|1	0|0	0|1	0|1	0|1	0|1	0|0	0|0	0|0	0|0	0|0	ANN=A	missense_variant	MODERATE	c.3772C>T	p.Pro1258Ser
TAC1B	LELG_03760	NW_001813681.1	244416	T	G	127079	GT	1|1	1|1	1|1	1|1	1|1	1|1	1|1	1|1	1|1	1|1	1|1	1|1	1|1	1|1	0|0	1|1	0|0	0|0	0|0	0|0	1|1	1|1	1|1	1|1	1|1	ANN=G	missense_variant	MODERATE	c.3769A>C	p.Asn1257His
TAC1B	LELG_03760	NW_001813681.1	244423	G	A	149266	GT	1|1	1|1	1|1	1|1	1|1	1|1	1|1	1|1	1|1	1|1	1|1	1|1	1|1	1|1	0|1	1|1	0|1	0|1	0|1	0|1	1|1	1|1	1|1	1|1	1|1	ANN=A	synonymous_variant	LOW	c.3762C>T	p.His1254His
TAC1B	LELG_03760	NW_001813681.1	244435	C	T	15226	GT	0|0	0|0	0|0	0|0	0|0	0|0	0|0	0|0	0|0	0|0	0|0	0|0	0|0	0|0	0|1	0|0	0|1	0|1	0|1	0|1	0|0	0|0	0|0	0|0	0|0	ANN=T	synonymous_variant	LOW	c.3750G>A	p.Gln1250Gln
TAC1B	LELG_03760	NW_001813681.1	244453	C	T	168669	GT	1|1	1|1	1|1	1|1	1|1	1|1	1|1	1|1	1|1	1|1	1|1	1|1	1|1	1|1	0|0	1|1	0|0	0|0	0|0	0|0	1|1	1|1	1|1	1|1	1|1	ANN=T	synonymous_variant	LOW	c.3732G>A	p.Gln1244Gln
TAC1B	LELG_03760	NW_001813681.1	244471	G	A	186465	GT	1|1	1|1	1|1	1|1	1|1	1|1	1|1	1|1	1|1	1|1	1|1	1|1	1|1	1|1	0|0	1|1	0|0	0|0	0|0	0|0	1|1	1|1	1|1	1|1	1|1	ANN=A	synonymous_variant	LOW	c.3714C>T	p.Thr1238Thr
TAC1B	LELG_03760	NW_001813681.1	244480	G	A	191599	GT	1|1	1|1	1|1	1|1	1|1	1|1	1|1	1|1	1|1	1|1	1|1	1|1	1|1	1|1	0|0	1|1	0|0	0|0	0|0	0|0	1|1	1|1	1|1	1|1	1|1	ANN=A	synonymous_variant	LOW	c.3705C>T	p.Ala1235Ala
TAC1B	LELG_03760	NW_001813681.1	244512	T	G	131959	GT	1|1	1|1	1|1	1|1	1|1	1|1	0|0	1|1	1|1	1|1	1|1	1|1	1|1	0|0	0|0	0|0	0|0	0|0	0|0	0|0	1|1	1|1	0|0	1|1	1|1	ANN=G	missense_variant	MODERATE	c.3673A>C	p.Ile1225Leu
TAC1B	LELG_03760	NW_001813681.1	244587	A	G	213911	GT	1|1	1|1	1|1	1|1	1|1	1|1	1|1	1|1	1|1	1|1	1|1	1|1	1|1	1|1	1|1	1|1	1|1	1|1	1|1	1|1	1|1	1|1	1|1	1|1	1|1	ANN=G	synonymous_variant	LOW	c.3598T>C	p.Leu1200Leu
TAC1B	LELG_03760	NW_001813681.1	244609	A	T	16607	GT	0|0	0|0	0|0	0|0	0|0	0|0	0|0	0|0	0|0	0|0	0|0	0|0	0|0	0|0	0|1	0|0	0|1	0|1	0|1	0|1	0|0	0|0	0|0	0|0	0|0	ANN=T	missense_variant	MODERATE	c.3576T>A	p.His1192Gln
TAC1B	LELG_03760	NW_001813681.1	244627	C	T	138496	GT	1|1	1|1	1|1	1|1	1|1	1|1	1|1	1|1	1|1	1|1	1|1	1|1	1|1	1|1	0|0	1|1	0|0	0|0	0|0	0|0	1|1	1|1	1|1	1|1	1|1	ANN=T	synonymous_variant	LOW	c.3558G>A	p.Gln1186Gln
TAC1B	LELG_03760	NW_001813681.1	244657	T	C	104721	GT	1|1	1|1	1|1	1|1	1|1	1|1	1|1	1|1	1|1	1|1	1|1	1|1	1|1	1|1	0|0	1|1	0|0	0|0	0|0	0|0	1|1	1|1	1|1	1|1	1|1	ANN=C	synonymous_variant	LOW	c.3528A>G	p.Arg1176Arg
TAC1B	LELG_03760	NW_001813681.1	244678	A	T	105318	GT	1|1	1|1	1|1	1|1	1|1	1|1	1|1	1|1	1|1	1|1	1|1	1|1	1|1	1|1	0|0	1|1	0|0	0|0	0|0	0|0	1|1	1|1	1|1	1|1	1|1	ANN=T	missense_variant	MODERATE	c.3507T>A	p.His1169Gln
TAC1B	LELG_03760	NW_001813681.1	244732	G	T	97852.5	GT	1|1	1|1	1|1	1|1	1|1	1|1	1|1	1|1	1|1	1|1	1|1	1|1	1|1	1|1	0|0	1|1	0|0	0|0	0|0	0|0	1|1	1|1	1|1	1|1	1|1	ANN=T	missense_variant	MODERATE	c.3453C>A	p.His1151Gln
TAC1B	LELG_03760	NW_001813681.1	244816	T	C	146037	GT	1|1	1|1	1|1	1|1	1|1	1|1	1|1	1|1	1|1	1|1	1|1	1|1	1|1	1|1	0|0	1|1	0|0	0|0	0|0	0|0	1|1	1|1	1|1	1|1	1|1	ANN=C	synonymous_variant	LOW	c.3369A>G	p.Gln1123Gln
TAC1B	LELG_03760	NW_001813681.1	244888	C	T	195684	GT	1|1	1|1	1|1	1|1	1|1	1|1	1|1	1|1	1|1	1|1	1|1	1|1	1|1	1|1	0|0	1|1	0|0	0|0	0|0	0|0	1|1	1|1	1|1	1|1	1|1	ANN=T	synonymous_variant	LOW	c.3297G>A	p.Ala1099Ala
TAC1B	LELG_03760	NW_001813681.1	244894	C	T	197485	GT	1|1	1|1	1|1	1|1	1|1	1|1	1|1	1|1	1|1	1|1	1|1	1|1	1|1	1|1	0|0	1|1	0|0	0|0	0|0	0|0	1|1	1|1	1|1	1|1	1|1	ANN=T	synonymous_variant	LOW	c.3291G>A	p.Lys1097Lys
TAC1B	LELG_03760	NW_001813681.1	244909	A	T	164264	GT	1|1	1|1	1|1	1|1	1|1	1|1	1|1	1|1	1|1	1|1	1|1	1|1	1|1	1|1	0|0	1|1	0|0	0|0	0|0	0|0	1|1	1|1	1|1	1|1	1|1	ANN=T	synonymous_variant	LOW	c.3276T>A	p.Ile1092Ile
TAC1B	LELG_03760	NW_001813681.1	244927	G	A	207043	GT	1|1	1|1	1|1	1|1	1|1	1|1	1|1	1|1	1|1	1|1	1|1	1|1	1|1	1|1	0|1	1|1	0|1	0|1	0|1	0|1	1|1	1|1	1|1	1|1	1|1	ANN=A	synonymous_variant	LOW	c.3258C>T	p.Ser1086Ser
TAC1B	LELG_03760	NW_001813681.1	244930	T	C	192115	GT	1|1	1|1	1|1	1|1	1|1	1|1	1|1	1|1	1|1	1|1	1|1	1|1	1|1	1|1	0|0	1|1	0|0	0|0	0|0	0|0	1|1	1|1	1|1	1|1	1|1	ANN=C	synonymous_variant	LOW	c.3255A>G	p.Lys1085Lys
TAC1B	LELG_03760	NW_001813681.1	244971	T	C	147609	GT	1|1	1|1	1|1	1|1	1|1	1|1	1|1	1|1	1|1	1|1	1|1	1|1	1|1	1|1	0|0	1|1	0|0	0|0	0|0	0|0	1|1	1|1	1|1	1|1	1|1	ANN=C	missense_variant	MODERATE	c.3214A>G	p.Thr1072Ala
TAC1B	LELG_03760	NW_001813681.1	245005	A	T,G	199985	GT	1|1	1|1	1|1	1|1	1|1	1|1	1|1	1|1	1|1	1|1	1|1	1|1	1|1	1|1	0|2	1|1	0|2	0|2	0|2	0|2	1|1	1|1	1|1	1|1	1|1	ANN=G	synonymous_variant	LOW	c.3180T>C	p.Gly1060Gly	,T	synonymous_variant	LOW	c.3180T>A
TAC1B	LELG_03760	NW_001813681.1	245008	A	G	189318	GT	1|1	1|1	1|1	1|1	1|1	1|1	1|1	1|1	1|1	1|1	1|1	1|1	1|1	1|1	0|0	1|1	0|0	0|0	0|0	0|0	1|1	1|1	1|1	1|1	1|1	ANN=G	synonymous_variant	LOW	c.3177T>C	p.Ser1059Ser
TAC1B	LELG_03760	NW_001813681.1	245016	A	T	193402	GT	1|1	1|1	1|1	1|1	1|1	1|1	1|1	1|1	1|1	1|1	1|1	1|1	1|1	1|1	0|0	1|1	0|0	0|0	0|0	0|0	1|1	1|1	1|1	1|1	1|1	ANN=T	missense_variant	MODERATE	c.3169T>A	p.Ser1057Thr
TAC1B	LELG_03760	NW_001813681.1	245030	T	C	201589	GT	1|1	1|1	1|1	1|1	1|1	1|1	1|1	1|1	1|1	1|1	1|1	1|1	1|1	1|1	0|0	1|1	0|0	0|0	0|0	0|0	1|1	1|1	1|1	1|1	1|1	ANN=C	missense_variant	MODERATE	c.3155A>G	p.Asn1052Ser
TAC1B	LELG_03760	NW_001813681.1	245031	T	C	204761	GT	1|1	1|1	1|1	1|1	1|1	1|1	1|1	1|1	1|1	1|1	1|1	1|1	1|1	1|1	0|0	1|1	0|0	0|0	0|0	0|0	1|1	1|1	1|1	1|1	1|1	ANN=C	missense_variant	MODERATE	c.3154A>G	p.Asn1052Asp
TAC1B	LELG_03760	NW_001813681.1	245038	T	C	205680	GT	1|1	1|1	1|1	1|1	1|1	1|1	1|1	1|1	1|1	1|1	1|1	1|1	1|1	1|1	0|0	1|1	0|0	0|0	0|0	0|0	1|1	1|1	1|1	1|1	1|1	ANN=C	synonymous_variant	LOW	c.3147A>G	p.Thr1049Thr
TAC1B	LELG_03760	NW_001813681.1	245047	A	T	15249	GT	0|0	0|0	0|0	0|0	0|0	0|0	0|0	0|0	0|0	0|0	0|0	0|0	0|0	0|0	0|1	0|0	0|1	0|1	0|1	0|1	0|0	0|0	0|0	0|0	0|0	ANN=T	synonymous_variant	LOW	c.3138T>A	p.Ala1046Ala
TAC1B	LELG_03760	NW_001813681.1	245056	G	A	215974	GT	1|1	1|1	1|1	1|1	1|1	1|1	1|1	1|1	1|1	1|1	1|1	1|1	1|1	1|1	0|0	1|1	0|0	0|0	0|0	0|0	1|1	1|1	1|1	1|1	1|1	ANN=A	synonymous_variant	LOW	c.3129C>T	p.Asp1043Asp
TAC1B	LELG_03760	NW_001813681.1	245072	G	A	233239	GT	1|1	1|1	1|1	1|1	1|1	1|1	1|1	1|1	1|1	1|1	1|1	1|1	1|1	1|1	0|0	1|1	0|0	0|0	0|0	0|0	1|1	1|1	1|1	1|1	1|1	ANN=A	missense_variant	MODERATE	c.3113C>T	p.Ser1038Leu
TAC1B	LELG_03760	NW_001813681.1	245086	A	G	229194	GT	1|1	1|1	1|1	1|1	1|1	1|1	1|1	1|1	1|1	1|1	1|1	1|1	1|1	1|1	0|0	1|1	0|0	0|0	0|0	0|0	1|1	1|1	1|1	1|1	1|1	ANN=G	synonymous_variant	LOW	c.3099T>C	p.Gly1033Gly
TAC1B	LELG_03760	NW_001813681.1	245090	C	A	223784	GT	1|1	1|1	1|1	1|1	1|1	1|1	1|1	1|1	1|1	1|1	1|1	1|1	1|1	1|1	0|0	1|1	0|0	0|0	0|0	0|0	1|1	1|1	1|1	1|1	1|1	ANN=A	missense_variant	MODERATE	c.3095G>T	p.Gly1032Val
TAC1B	LELG_03760	NW_001813681.1	245113	G	T	74415.5	GT	1|1	1|1	1|1	1|1	1|1	1|1	1|1	1|1	1|1	1|1	1|1	1|1	1|1	1|1	0|0	1|1	0|0	0|0	0|0	0|0	1|1	1|1	1|1	1|1	1|1	ANN=T	synonymous_variant	LOW	c.3072C>A	p.Val1024Val
TAC1B	LELG_03760	NW_001813681.1	245114	A	C	147961	GT	1|1	1|1	1|1	1|1	1|1	1|1	1|1	1|1	1|1	1|1	1|1	1|1	1|1	1|1	0|0	1|1	0|0	0|0	0|0	0|0	1|1	1|1	1|1	1|1	1|1	ANN=C	missense_variant	MODERATE	c.3071T>G	p.Val1024Gly
TAC1B	LELG_03760	NW_001813681.1	245137	T	G	79697.5	GT	1|1	1|1	1|1	1|1	1|1	1|1	1|1	1|1	1|1	1|1	1|1	1|1	1|1	1|1	0|0	1|1	0|0	0|0	0|0	0|0	1|1	1|1	1|1	1|1	1|1	ANN=G	synonymous_variant	LOW	c.3048A>C	p.Gly1016Gly
TAC1B	LELG_03760	NW_001813681.1	245140	A	G	82318.4	GT	1|1	1|1	1|1	1|1	1|1	1|1	1|1	1|1	1|1	1|1	1|1	1|1	1|1	1|1	0|0	1|1	0|0	0|0	0|0	0|0	1|1	1|1	1|1	1|1	1|1	ANN=G	synonymous_variant	LOW	c.3045T>C	p.Gly1015Gly
TAC1B	LELG_03760	NW_001813681.1	245146	A	G	105586	GT	1|1	1|1	1|1	1|1	1|1	1|1	1|1	1|1	1|1	1|1	1|1	1|1	1|1	1|1	0|1	1|1	0|1	0|1	0|1	0|1	1|1	1|1	1|1	1|1	1|1	ANN=G	synonymous_variant	LOW	c.3039T>C	p.Ser1013Ser
TAC1B	LELG_03760	NW_001813681.1	245149	A	T	89125.4	GT	1|1	1|1	1|1	1|1	1|1	1|1	1|1	1|1	1|1	1|1	1|1	1|1	1|1	1|1	0|0	1|1	0|0	0|0	0|0	0|0	1|1	1|1	1|1	1|1	1|1	ANN=T	missense_variant	MODERATE	c.3036T>A	p.Ser1012Arg
TAC1B	LELG_03760	NW_001813681.1	245150	C	G	118650	GT	1|1	1|1	1|1	1|1	1|1	1|1	1|1	1|1	1|1	1|1	1|1	1|1	1|1	1|1	0|0	1|1	0|0	0|0	0|0	0|0	1|1	1|1	1|1	1|1	1|1	ANN=G	missense_variant	MODERATE	c.3035G>C	p.Ser1012Thr
TAC1B	LELG_03760	NW_001813681.1	245154	T	A	95475.4	GT	1|1	1|1	1|1	1|1	1|1	1|1	1|1	1|1	1|1	1|1	1|1	1|1	1|1	1|1	0|0	1|1	0|0	0|0	0|0	0|0	1|1	1|1	1|1	1|1	1|1	ANN=A	missense_variant	MODERATE	c.3031A>T	p.Thr1011Ser
TAC1B	LELG_03760	NW_001813681.1	245158	T	A	129508	GT	1|1	1|1	1|1	1|1	1|1	1|1	1|1	1|1	1|1	1|1	1|1	1|1	1|1	1|1	0|0	1|1	0|0	0|0	0|0	0|0	1|1	1|1	1|1	1|1	1|1	ANN=A	synonymous_variant	LOW	c.3027A>T	p.Thr1009Thr
TAC1B	LELG_03760	NW_001813681.1	245164	A	G	132791	GT	1|1	1|1	1|1	1|1	1|1	1|1	1|1	1|1	1|1	1|1	1|1	1|1	1|1	1|1	0|0	1|1	0|0	0|0	0|0	0|0	1|1	1|1	1|1	1|1	1|1	ANN=G	synonymous_variant	LOW	c.3021T>C	p.Gly1007Gly
TAC1B	LELG_03760	NW_001813681.1	245181	T	A	128342	GT	1|1	1|1	1|1	1|1	1|1	1|1	1|1	1|1	1|1	1|1	1|1	1|1	1|1	1|1	0|0	1|1	0|0	0|0	0|0	0|0	1|1	1|1	1|1	1|1	1|1	ANN=A	missense_variant	MODERATE	c.3004A>T	p.Thr1002Ser
TAC1B	LELG_03760	NW_001813681.1	245212	A	G	114728	GT	1|1	1|1	1|1	1|1	1|1	1|1	1|1	1|1	1|1	1|1	1|1	1|1	1|1	1|1	0|0	1|1	0|0	0|0	0|0	0|0	1|1	1|1	1|1	1|1	1|1	ANN=G	synonymous_variant	LOW	c.2973T>C	p.Asn991Asn
TAC1B	LELG_03760	NW_001813681.1	245266	G	A	162560	GT	1|1	1|1	1|1	1|1	1|1	1|1	1|1	1|1	1|1	1|1	1|1	1|1	1|1	1|1	0|0	1|1	0|0	0|0	0|0	0|0	1|1	1|1	1|1	1|1	1|1	ANN=A	synonymous_variant	LOW	c.2919C>T	p.Pro973Pro
TAC1B	LELG_03760	NW_001813681.1	245305	G	A	257290	GT	1|1	1|1	1|1	1|1	1|1	1|1	1|1	1|1	1|1	1|1	1|1	1|1	1|1	1|1	0|0	1|1	0|0	0|0	0|0	0|0	1|1	1|1	1|1	1|1	1|1	ANN=A	synonymous_variant	LOW	c.2880C>T	p.Pro960Pro
TAC1B	LELG_03760	NW_001813681.1	245315	T	C	275459	GT	1|1	1|1	1|1	1|1	1|1	1|1	1|1	1|1	1|1	1|1	1|1	1|1	1|1	1|1	0|0	1|1	0|0	0|0	0|0	0|0	1|1	1|1	1|1	1|1	1|1	ANN=C	missense_variant	MODERATE	c.2870A>G	p.Lys957Arg
TAC1B	LELG_03760	NW_001813681.1	245323	A	G	282776	GT	1|1	1|1	1|1	1|1	1|1	1|1	1|1	1|1	1|1	1|1	1|1	1|1	1|1	1|1	0|0	1|1	0|0	0|0	0|0	0|0	1|1	1|1	1|1	1|1	1|1	ANN=G	synonymous_variant	LOW	c.2862T>C	p.Asn954Asn
TAC1B	LELG_03760	NW_001813681.1	245325	T	C	317047	GT	1|1	1|1	1|1	1|1	1|1	1|1	1|1	1|1	1|1	1|1	1|1	1|1	1|1	1|1	0|1	1|1	1|1	0|1	0|1	1|1	1|1	1|1	1|1	1|1	1|1	ANN=C	missense_variant	MODERATE	c.2860A>G	p.Asn954Asp
TAC1B	LELG_03760	NW_001813681.1	245329	A	G	280429	GT	1|1	1|1	1|1	1|1	1|1	1|1	1|1	1|1	1|1	1|1	1|1	1|1	1|1	1|1	0|0	1|1	0|0	0|0	0|0	0|0	1|1	1|1	1|1	1|1	1|1	ANN=G	synonymous_variant	LOW	c.2856T>C	p.His952His
TAC1B	LELG_03760	NW_001813681.1	245404	T	C	286238	GT	1|1	1|1	1|1	1|1	1|1	1|1	1|1	1|1	1|1	1|1	1|1	1|1	1|1	1|1	0|0	1|1	0|0	0|0	0|0	0|0	1|1	1|1	1|1	1|1	1|1	ANN=C	synonymous_variant	LOW	c.2781A>G	p.Leu927Leu
TAC1B	LELG_03760	NW_001813681.1	245406	G	A	298529	GT	1|1	1|1	1|1	1|1	1|1	1|1	1|1	1|1	1|1	1|1	1|1	1|1	1|1	1|1	0|0	1|1	0|0	0|0	0|0	0|0	1|1	1|1	1|1	1|1	1|1	ANN=A	synonymous_variant	LOW	c.2779C>T	p.Leu927Leu
TAC1B	LELG_03760	NW_001813681.1	245509	T	C	305523	GT	1|1	1|1	1|1	1|1	1|1	1|1	1|1	1|1	1|1	1|1	1|1	1|1	1|1	1|1	0|1	1|1	1|1	0|1	0|1	1|1	1|1	1|1	1|1	1|1	1|1	ANN=C	synonymous_variant	LOW	c.2676A>G	p.Glu892Glu
TAC1B	LELG_03760	NW_001813681.1	245530	C	T	300100	GT	1|1	1|1	1|1	1|1	1|1	1|1	1|1	1|1	1|1	1|1	1|1	1|1	1|1	1|1	0|0	1|1	0|0	0|0	0|0	0|0	1|1	1|1	1|1	1|1	1|1	ANN=T	synonymous_variant	LOW	c.2655G>A	p.Arg885Arg
TAC1B	LELG_03760	NW_001813681.1	245531	C	T	287557	GT	1|1	1|1	1|1	1|1	1|1	1|1	1|1	1|1	1|1	1|1	1|1	1|1	1|1	1|1	0|0	1|1	0|0	0|0	0|0	0|0	1|1	1|1	1|1	1|1	1|1	ANN=T	missense_variant	MODERATE	c.2654G>A	p.Arg885Lys
TAC1B	LELG_03760	NW_001813681.1	245547	A	T	267598	GT	1|1	1|1	1|1	1|1	1|1	1|1	1|1	1|1	1|1	1|1	1|1	1|1	1|1	1|1	0|0	1|1	0|0	0|0	0|0	0|0	1|1	1|1	1|1	1|1	1|1	ANN=T	missense_variant	MODERATE	c.2638T>A	p.Ser880Thr
TAC1B	LELG_03760	NW_001813681.1	245568	C	T	256719	GT	1|1	1|1	1|1	1|1	1|1	1|1	1|1	1|1	1|1	1|1	1|1	1|1	1|1	1|1	0|0	1|1	0|0	0|0	0|0	0|0	1|1	1|1	1|1	1|1	1|1	ANN=T	missense_variant	MODERATE	c.2617G>A	p.Val873Ile
TAC1B	LELG_03760	NW_001813681.1	245602	A	G	240219	GT	1|1	1|1	1|1	1|1	1|1	1|1	1|1	1|1	1|1	1|1	1|1	1|1	1|1	1|1	0|0	1|1	0|0	0|0	0|0	0|0	1|1	1|1	1|1	1|1	1|1	ANN=G	synonymous_variant	LOW	c.2583T>C	p.Tyr861Tyr
TAC1B	LELG_03760	NW_001813681.1	245647	G	A	260760	GT	1|1	1|1	1|1	1|1	1|1	1|1	1|1	1|1	1|1	1|1	1|1	1|1	1|1	1|1	0|0	1|1	0|0	0|0	0|0	0|0	1|1	1|1	1|1	1|1	1|1	ANN=A	synonymous_variant	LOW	c.2538C>T	p.Phe846Phe
TAC1B	LELG_03760	NW_001813681.1	245662	A	G	289153	GT	1|1	1|1	1|1	1|1	1|1	1|1	1|1	1|1	1|1	1|1	1|1	1|1	1|1	1|1	0|0	1|1	0|0	0|0	0|0	0|0	1|1	1|1	1|1	1|1	1|1	ANN=G	synonymous_variant	LOW	c.2523T>C	p.Tyr841Tyr
TAC1B	LELG_03760	NW_001813681.1	245663	T	A	291265	GT	1|1	1|1	1|1	1|1	1|1	1|1	1|1	1|1	1|1	1|1	1|1	1|1	1|1	1|1	0|0	1|1	0|0	0|0	0|0	0|0	1|1	1|1	1|1	1|1	1|1	ANN=A	missense_variant	MODERATE	c.2522A>T	p.Tyr841Phe
TAC1B	LELG_03760	NW_001813681.1	245668	A	G	294554	GT	1|1	1|1	1|1	1|1	1|1	1|1	1|1	1|1	1|1	1|1	1|1	1|1	1|1	1|1	0|0	1|1	0|0	0|0	0|0	0|0	1|1	1|1	1|1	1|1	1|1	ANN=G	synonymous_variant	LOW	c.2517T>C	p.Ile839Ile
TAC1B	LELG_03760	NW_001813681.1	245692	C	T	252246	GT	1|1	1|1	1|1	1|1	1|1	1|1	1|1	1|1	1|1	1|1	1|1	1|1	1|1	1|1	0|0	1|1	0|0	0|0	0|0	0|0	1|1	1|1	1|1	1|1	1|1	ANN=T	synonymous_variant	LOW	c.2493G>A	p.Leu831Leu
TAC1B	LELG_03760	NW_001813681.1	245701	G	A	35958.5	GT	0|0	0|0	0|0	0|0	0|0	0|0	0|0	0|0	0|0	0|0	0|0	0|0	0|0	0|0	0|1	0|0	1|1	0|1	0|1	1|1	0|0	0|0	0|0	0|0	0|0	ANN=A	synonymous_variant	LOW	c.2484C>T	p.Phe828Phe
TAC1B	LELG_03760	NW_001813681.1	245704	T	C	253165	GT	1|1	1|1	1|1	1|1	1|1	1|1	1|1	1|1	1|1	1|1	1|1	1|1	1|1	1|1	0|0	1|1	0|0	0|0	0|0	0|0	1|1	1|1	1|1	1|1	1|1	ANN=C	synonymous_variant	LOW	c.2481A>G	p.Glu827Glu
TAC1B	LELG_03760	NW_001813681.1	245707	T	C	17471.7	GT	0|0	0|0	0|0	0|0	0|0	0|0	0|0	0|0	0|0	0|0	0|0	0|0	0|0	0|0	0|1	0|0	0|0	0|1	0|1	0|0	0|0	0|0	0|0	0|0	0|0	ANN=C	synonymous_variant	LOW	c.2478A>G	p.Lys826Lys
TAC1B	LELG_03760	NW_001813681.1	245746	G	A	276068	GT	1|1	1|1	1|1	1|1	1|1	1|1	1|1	1|1	1|1	1|1	1|1	1|1	1|1	1|1	0|0	1|1	0|0	0|0	0|0	0|0	1|1	1|1	1|1	1|1	1|1	ANN=A	synonymous_variant	LOW	c.2439C>T	p.Pro813Pro
TAC1B	LELG_03760	NW_001813681.1	245770	G	A	298338	GT	1|1	1|1	1|1	1|1	1|1	1|1	1|1	1|1	1|1	1|1	1|1	1|1	1|1	1|1	0|1	1|1	0|0	0|1	0|1	0|0	1|1	1|1	1|1	1|1	1|1	ANN=A	synonymous_variant	LOW	c.2415C>T	p.Asn805Asn
TAC1B	LELG_03760	NW_001813681.1	245788	C	T	281409	GT	1|1	1|1	1|1	1|1	1|1	1|1	1|1	1|1	1|1	1|1	1|1	1|1	1|1	1|1	0|0	1|1	0|0	0|0	0|0	0|0	1|1	1|1	1|1	1|1	1|1	ANN=T	synonymous_variant	LOW	c.2397G>A	p.Leu799Leu
TAC1B	LELG_03760	NW_001813681.1	245797	G	A	282810	GT	1|1	1|1	1|1	1|1	1|1	1|1	1|1	1|1	1|1	1|1	1|1	1|1	1|1	1|1	0|0	1|1	0|0	0|0	0|0	0|0	1|1	1|1	1|1	1|1	1|1	ANN=A	synonymous_variant	LOW	c.2388C>T	p.Asn796Asn
TAC1B	LELG_03760	NW_001813681.1	245818	A	G	286320	GT	1|1	1|1	1|1	1|1	1|1	1|1	1|1	1|1	1|1	1|1	1|1	1|1	1|1	1|1	0|0	1|1	0|0	0|0	0|0	0|0	1|1	1|1	1|1	1|1	1|1	ANN=G	synonymous_variant	LOW	c.2367T>C	p.Asn789Asn
TAC1B	LELG_03760	NW_001813681.1	245821	C	T	287265	GT	1|1	1|1	1|1	1|1	1|1	1|1	1|1	1|1	1|1	1|1	1|1	1|1	1|1	1|1	0|0	1|1	0|0	0|0	0|0	0|0	1|1	1|1	1|1	1|1	1|1	ANN=T	synonymous_variant	LOW	c.2364G>A	p.Glu788Glu
TAC1B	LELG_03760	NW_001813681.1	245824	G	A	287792	GT	1|1	1|1	1|1	1|1	1|1	1|1	1|1	1|1	1|1	1|1	1|1	1|1	1|1	1|1	0|0	1|1	0|0	0|0	0|0	0|0	1|1	1|1	1|1	1|1	1|1	ANN=A	synonymous_variant	LOW	c.2361C>T	p.Tyr787Tyr
TAC1B	LELG_03760	NW_001813681.1	245827	T	C	286100	GT	1|1	1|1	1|1	1|1	1|1	1|1	1|1	1|1	1|1	1|1	1|1	1|1	1|1	1|1	0|0	1|1	0|0	0|0	0|0	0|0	1|1	1|1	1|1	1|1	1|1	ANN=C	synonymous_variant	LOW	c.2358A>G	p.Gly786Gly
TAC1B	LELG_03760	NW_001813681.1	245830	G	A	279041	GT	1|1	1|1	1|1	1|1	1|1	1|1	1|1	1|1	1|1	1|1	1|1	1|1	1|1	1|1	0|0	1|1	0|0	0|0	0|0	0|0	1|1	1|1	1|1	1|1	1|1	ANN=A	synonymous_variant	LOW	c.2355C>T	p.Ser785Ser
TAC1B	LELG_03760	NW_001813681.1	245869	C	T	230283	GT	1|1	1|1	1|1	1|1	1|1	1|1	1|1	1|1	1|1	1|1	1|1	1|1	1|1	1|1	0|0	1|1	0|0	0|0	0|0	0|0	1|1	1|1	1|1	1|1	1|1	ANN=T	synonymous_variant	LOW	c.2316G>A	p.Lys772Lys
TAC1B	LELG_03760	NW_001813681.1	245902	A	G	236706	GT	1|1	1|1	1|1	1|1	1|1	1|1	1|1	1|1	1|1	1|1	1|1	1|1	1|1	1|1	0|0	1|1	0|0	0|0	0|0	0|0	1|1	1|1	1|1	1|1	1|1	ANN=G	synonymous_variant	LOW	c.2283T>C	p.Cys761Cys
TAC1B	LELG_03760	NW_001813681.1	245932	C	T	289180	GT	1|1	1|1	1|1	1|1	1|1	1|1	1|1	1|1	1|1	1|1	1|1	1|1	1|1	1|1	0|0	1|1	0|0	0|0	0|0	0|0	1|1	1|1	1|1	1|1	1|1	ANN=T	synonymous_variant	LOW	c.2253G>A	p.Arg751Arg
TAC1B	LELG_03760	NW_001813681.1	245947	G	A	304095	GT	1|1	1|1	1|1	1|1	1|1	1|1	1|1	1|1	1|1	1|1	1|1	1|1	1|1	1|1	0|0	1|1	0|0	0|0	0|0	0|0	1|1	1|1	1|1	1|1	1|1	ANN=A	synonymous_variant	LOW	c.2238C>T	p.Asn746Asn
TAC1B	LELG_03760	NW_001813681.1	245969	A	T	312280	GT	1|1	1|1	1|1	1|1	1|1	1|1	1|1	1|1	1|1	1|1	1|1	1|1	1|1	1|1	0|0	1|1	0|0	0|0	0|0	0|0	1|1	1|1	1|1	1|1	1|1	ANN=T	missense_variant	MODERATE	c.2216T>A	p.Val739Asp
TAC1B	LELG_03760	NW_001813681.1	245974	A	T	309191	GT	1|1	1|1	1|1	1|1	1|1	1|1	1|1	1|1	1|1	1|1	1|1	1|1	1|1	1|1	0|0	1|1	0|0	0|0	0|0	0|0	1|1	1|1	1|1	1|1	1|1	ANN=T	synonymous_variant	LOW	c.2211T>A	p.Ile737Ile
TAC1B	LELG_03760	NW_001813681.1	245979	T	A	301373	GT	1|1	1|1	1|1	1|1	1|1	1|1	1|1	1|1	1|1	1|1	1|1	1|1	1|1	1|1	0|0	1|1	0|0	0|0	0|0	0|0	1|1	1|1	1|1	1|1	1|1	ANN=A	missense_variant	MODERATE	c.2206A>T	p.Met736Leu
TAC1B	LELG_03760	NW_001813681.1	246028	A	T	81940.1	GT	0|0	0|0	0|0	0|0	0|0	0|0	0|0	0|0	0|0	0|0	0|0	0|0	0|0	0|0	1|1	0|0	1|1	1|1	1|1	1|1	0|0	0|0	0|0	0|0	0|0	ANN=T	synonymous_variant	LOW	c.2157T>A	p.Ala719Ala
TAC1B	LELG_03760	NW_001813681.1	246043	C	T	70332.1	GT	0|0	0|0	0|0	0|0	0|0	0|0	0|0	0|0	0|0	0|0	0|0	0|0	0|0	0|0	1|1	0|0	1|1	1|1	1|1	1|1	0|0	0|0	0|0	0|0	0|0	ANN=T	synonymous_variant	LOW	c.2142G>A	p.Lys714Lys
TAC1B	LELG_03760	NW_001813681.1	246073	A	G	309434	GT	1|1	1|1	1|1	1|1	1|1	1|1	1|1	1|1	1|1	1|1	1|1	1|1	1|1	1|1	0|0	1|1	0|0	0|0	0|0	0|0	1|1	1|1	1|1	1|1	1|1	ANN=G	synonymous_variant	LOW	c.2112T>C	p.Cys704Cys
TAC1B	LELG_03760	NW_001813681.1	246082	A	G	312915	GT	1|1	1|1	1|1	1|1	1|1	1|1	1|1	1|1	1|1	1|1	1|1	1|1	1|1	1|1	0|0	1|1	0|0	0|0	0|0	0|0	1|1	1|1	1|1	1|1	1|1	ANN=G	synonymous_variant	LOW	c.2103T>C	p.Leu701Leu
TAC1B	LELG_03760	NW_001813681.1	246109	T	C	250480	GT	1|1	1|1	1|1	1|1	1|1	1|1	1|1	1|1	1|1	1|1	1|1	1|1	1|1	1|1	0|0	1|1	0|0	0|0	0|0	0|0	1|1	1|1	1|1	1|1	1|1	ANN=C	synonymous_variant	LOW	c.2076A>G	p.Leu692Leu
TAC1B	LELG_03760	NW_001813681.1	246121	T	A	27020	GT	0|0	0|0	0|0	0|0	0|0	0|0	0|0	0|0	0|0	0|0	0|0	0|0	0|0	0|0	0|1	0|0	0|1	0|1	0|1	0|1	0|0	0|0	0|0	0|0	0|0	ANN=A	synonymous_variant	LOW	c.2064A>T	p.Ser688Ser
TAC1B	LELG_03760	NW_001813681.1	246264	T	C	241316	GT	1|1	1|1	1|1	1|1	1|1	1|1	1|1	1|1	1|1	1|1	1|1	1|1	1|1	1|1	0|0	1|1	0|0	0|0	0|0	0|0	1|1	1|1	1|1	1|1	1|1	ANN=C	missense_variant	MODERATE	c.1921A>G	p.Ile641Val
TAC1B	LELG_03760	NW_001813681.1	246292	G	T	238849	GT	1|1	1|1	1|1	1|1	1|1	1|1	1|1	1|1	1|1	1|1	1|1	1|1	1|1	1|1	0|0	1|1	0|0	0|0	0|0	0|0	1|1	1|1	1|1	1|1	1|1	ANN=T	synonymous_variant	LOW	c.1893C>A	p.Val631Val
TAC1B	LELG_03760	NW_001813681.1	246351	A	T	272872	GT	1|1	1|1	1|1	1|1	1|1	1|1	1|1	1|1	1|1	1|1	1|1	1|1	1|1	1|1	0|0	1|1	0|0	0|0	0|0	0|0	1|1	1|1	1|1	1|1	1|1	ANN=T	missense_variant	MODERATE	c.1834T>A	p.Leu612Met
TAC1B	LELG_03760	NW_001813681.1	246355	C	T	273176	GT	1|1	1|1	1|1	1|1	1|1	1|1	1|1	1|1	1|1	1|1	1|1	1|1	1|1	1|1	0|0	1|1	0|0	0|0	0|0	0|0	1|1	1|1	1|1	1|1	1|1	ANN=T	synonymous_variant	LOW	c.1830G>A	p.Leu610Leu
TAC1B	LELG_03760	NW_001813681.1	246385	T	A	261351	GT	1|1	1|1	1|1	1|1	1|1	1|1	1|1	1|1	1|1	1|1	1|1	1|1	1|1	1|1	0|0	1|1	0|0	0|0	0|0	0|0	1|1	1|1	1|1	1|1	1|1	ANN=A	synonymous_variant	LOW	c.1800A>T	p.Ile600Ile
TAC1B	LELG_03760	NW_001813681.1	246388	G	T	262674	GT	1|1	1|1	1|1	1|1	1|1	1|1	1|1	1|1	1|1	1|1	1|1	1|1	1|1	1|1	0|0	1|1	0|0	0|0	0|0	0|0	1|1	1|1	1|1	1|1	1|1	ANN=T	synonymous_variant	LOW	c.1797C>A	p.Pro599Pro
TAC1B	LELG_03760	NW_001813681.1	246415	C	T	252920	GT	1|1	1|1	1|1	1|1	1|1	1|1	1|1	1|1	1|1	1|1	1|1	1|1	1|1	1|1	0|0	1|1	0|0	0|0	0|0	0|0	1|1	1|1	1|1	1|1	1|1	ANN=T	synonymous_variant	LOW	c.1770G>A	p.Val590Val
TAC1B	LELG_03760	NW_001813681.1	246436	A	G	246979	GT	1|1	1|1	1|1	1|1	1|1	1|1	1|1	1|1	1|1	1|1	1|1	1|1	1|1	1|1	0|0	1|1	0|0	0|0	0|0	0|0	1|1	1|1	1|1	1|1	1|1	ANN=G	synonymous_variant	LOW	c.1749T>C	p.Val583Val
TAC1B	LELG_03760	NW_001813681.1	246475	G	T	259752	GT	1|1	1|1	1|1	1|1	1|1	1|1	1|1	1|1	1|1	1|1	1|1	1|1	1|1	1|1	1|1	1|1	1|1	1|1	1|1	1|1	1|1	1|1	1|1	1|1	1|1	ANN=T	synonymous_variant	LOW	c.1710C>A	p.Gly570Gly
TAC1B	LELG_03760	NW_001813681.1	246553	G	A,C	249044	GT	1|1	1|1	1|1	1|1	1|1	1|1	1|1	1|1	1|1	1|1	1|1	1|1	1|1	1|1	2|2	1|1	2|2	2|2	2|2	2|2	1|1	1|1	1|1	1|1	1|1	ANN=A	synonymous_variant	LOW	c.1632C>T	p.Ser544Ser	,C	synonymous_variant	LOW	c.1632C>G
TAC1B	LELG_03760	NW_001813681.1	246568	T	C	240271	GT	1|1	1|1	1|1	1|1	1|1	1|1	1|1	1|1	1|1	1|1	1|1	1|1	1|1	1|1	0|0	1|1	0|0	0|0	0|0	0|0	1|1	1|1	1|1	1|1	1|1	ANN=C	synonymous_variant	LOW	c.1617A>G	p.Ser539Ser
TAC1B	LELG_03760	NW_001813681.1	246573	C	T	247329	GT	1|1	1|1	1|1	1|1	1|1	1|1	1|1	1|1	1|1	1|1	1|1	1|1	1|1	1|1	0|0	1|1	0|0	0|0	0|0	0|0	1|1	1|1	1|1	1|1	1|1	ANN=T	missense_variant	MODERATE	c.1612G>A	p.Glu538Lys
TAC1B	LELG_03760	NW_001813681.1	246616	C	T	193234	GT	1|1	1|1	1|1	1|1	1|1	1|1	1|1	1|1	1|1	1|1	1|1	1|1	1|1	1|1	0|0	1|1	0|0	0|0	0|0	0|0	1|1	1|1	1|1	1|1	1|1	ANN=T	synonymous_variant	LOW	c.1569G>A	p.Glu523Glu
TAC1B	LELG_03760	NW_001813681.1	246643	T	C	194918	GT	1|1	1|1	1|1	1|1	1|1	1|1	1|1	1|1	1|1	1|1	1|1	1|1	1|1	1|1	0|0	1|1	0|0	0|0	0|0	0|0	1|1	1|1	1|1	1|1	1|1	ANN=C	synonymous_variant	LOW	c.1542A>G	p.Ala514Ala
TAC1B	LELG_03760	NW_001813681.1	246802	A	G	247217	GT	1|1	1|1	1|1	1|1	1|1	1|1	1|1	1|1	1|1	1|1	1|1	1|1	1|1	1|1	0|0	1|1	0|0	0|0	0|0	0|0	1|1	1|1	1|1	1|1	1|1	ANN=G	synonymous_variant	LOW	c.1383T>C	p.Asp461Asp
TAC1B	LELG_03760	NW_001813681.1	246805	A	G	247231	GT	1|1	1|1	1|1	1|1	1|1	1|1	1|1	1|1	1|1	1|1	1|1	1|1	1|1	1|1	0|0	1|1	0|0	0|0	0|0	0|0	1|1	1|1	1|1	1|1	1|1	ANN=G	synonymous_variant	LOW	c.1380T>C	p.Phe460Phe
TAC1B	LELG_03760	NW_001813681.1	246826	T	A	199202	GT	1|1	1|1	1|1	1|1	1|1	1|1	1|1	1|1	1|1	1|1	1|1	1|1	1|1	1|1	0|0	1|1	0|0	0|0	0|0	0|0	1|1	1|1	1|1	1|1	1|1	ANN=A	synonymous_variant	LOW	c.1359A>T	p.Pro453Pro
TAC1B	LELG_03760	NW_001813681.1	246873	T	C	4286.82	GT	0|0	0|0	0|0	0|0	0|0	0|0	0|0	0|0	0|0	0|0	0|0	0|0	0|0	0|0	0|0	0|0	0|1	0|0	0|0	0|1	0|0	0|0	0|0	0|0	0|0	ANN=C	missense_variant	MODERATE	c.1312A>G	p.Asn438Asp
TAC1B	LELG_03760	NW_001813681.1	246883	C	T	203529	GT	1|1	1|1	1|1	1|1	1|1	1|1	1|1	1|1	1|1	1|1	1|1	1|1	1|1	1|1	0|0	1|1	0|0	0|0	0|0	0|0	1|1	1|1	1|1	1|1	1|1	ANN=T	synonymous_variant	LOW	c.1302G>A	p.Ala434Ala
TAC1B	LELG_03760	NW_001813681.1	246964	A	G	213565	GT	1|1	1|1	1|1	1|1	1|1	1|1	1|1	1|1	1|1	1|1	1|1	1|1	1|1	1|1	0|0	1|1	0|0	0|0	0|0	0|0	1|1	1|1	1|1	1|1	1|1	ANN=G	synonymous_variant	LOW	c.1221T>C	p.Ile407Ile
TAC1B	LELG_03760	NW_001813681.1	246988	T	C	222214	GT	1|1	1|1	1|1	1|1	1|1	1|1	1|1	1|1	1|1	1|1	1|1	1|1	1|1	1|1	0|0	1|1	0|0	0|0	0|0	0|0	1|1	1|1	1|1	1|1	1|1	ANN=C	synonymous_variant	LOW	c.1197A>G	p.Leu399Leu
TAC1B	LELG_03760	NW_001813681.1	247075	C	T	213608	GT	1|1	1|1	1|1	1|1	1|1	1|1	1|1	1|1	1|1	1|1	1|1	1|1	1|1	1|1	0|0	1|1	0|0	0|0	0|0	0|0	1|1	1|1	1|1	1|1	1|1	ANN=T	synonymous_variant	LOW	c.1110G>A	p.Arg370Arg
TAC1B	LELG_03760	NW_001813681.1	247104	A	T	296319	GT	1|1	1|1	1|1	1|1	1|1	1|1	1|1	1|1	1|1	1|1	1|1	1|1	1|1	1|1	1|1	1|1	1|1	1|1	1|1	1|1	1|1	1|1	1|1	1|1	1|1	ANN=T	missense_variant	MODERATE	c.1081T>A	p.Phe361Ile
TAC1B	LELG_03760	NW_001813681.1	247105	A	T	297092	GT	1|1	1|1	1|1	1|1	1|1	1|1	1|1	1|1	1|1	1|1	1|1	1|1	1|1	1|1	1|1	1|1	1|1	1|1	1|1	1|1	1|1	1|1	1|1	1|1	1|1	ANN=T	missense_variant	MODERATE	c.1080T>A	p.Asp360Glu
TAC1B	LELG_03760	NW_001813681.1	247114	G	A	218087	GT	1|1	1|1	1|1	1|1	1|1	1|1	1|1	1|1	1|1	1|1	1|1	1|1	1|1	1|1	0|0	1|1	0|0	0|0	0|0	0|0	1|1	1|1	1|1	1|1	1|1	ANN=A	synonymous_variant	LOW	c.1071C>T	p.Asp357Asp
TAC1B	LELG_03760	NW_001813681.1	247126	T	C	197716	GT	1|1	1|1	1|1	1|1	1|1	1|1	1|1	1|1	1|1	1|1	1|1	1|1	1|1	1|1	0|0	1|1	0|0	0|0	0|0	0|0	1|1	1|1	1|1	1|1	1|1	ANN=C	synonymous_variant	LOW	c.1059A>G	p.Gly353Gly
TAC1B	LELG_03760	NW_001813681.1	247127	C	T	196602	GT	1|1	1|1	1|1	1|1	1|1	1|1	1|1	1|1	1|1	1|1	1|1	1|1	1|1	1|1	0|0	1|1	0|0	0|0	0|0	0|0	1|1	1|1	1|1	1|1	1|1	ANN=T	missense_variant	MODERATE	c.1058G>A	p.Gly353Glu
TAC1B	LELG_03760	NW_001813681.1	247135	A	T	184809	GT	1|1	1|1	1|1	1|1	1|1	1|1	1|1	1|1	1|1	1|1	1|1	1|1	1|1	1|1	0|0	1|1	0|0	0|0	0|0	0|0	1|1	1|1	1|1	1|1	1|1	ANN=T	missense_variant	MODERATE	c.1050T>A	p.Asp350Glu
TAC1B	LELG_03760	NW_001813681.1	247144	A	G	165368	GT	1|1	1|1	1|1	1|1	1|1	1|1	1|1	1|1	1|1	1|1	1|1	1|1	1|1	1|1	0|0	1|1	0|0	0|0	0|0	0|0	1|1	1|1	1|1	1|1	1|1	ANN=G	synonymous_variant	LOW	c.1041T>C	p.Asp347Asp
TAC1B	LELG_03760	NW_001813681.1	247168	A	G	134771	GT	1|1	1|1	1|1	1|1	1|1	1|1	1|1	1|1	1|1	1|1	1|1	1|1	1|1	1|1	0|0	1|1	0|0	0|0	0|0	0|0	1|1	1|1	1|1	1|1	1|1	ANN=G	synonymous_variant	LOW	c.1017T>C	p.Asp339Asp
TAC1B	LELG_03760	NW_001813681.1	247198	G	A	75135.5	GT	1|1	1|1	1|1	1|1	1|1	1|1	1|1	1|1	1|1	1|1	1|1	1|1	1|1	1|1	0|0	1|1	0|0	0|0	0|0	0|0	1|1	1|1	1|1	1|1	1|1	ANN=A	synonymous_variant	LOW	c.987C>T	p.Asn329Asn
TAC1B	LELG_03760	NW_001813681.1	247202	T	G	63114.5	GT	1|1	1|1	1|1	1|1	1|1	1|1	1|1	1|1	1|1	1|1	1|1	1|1	1|1	1|1	0|0	1|1	0|0	0|0	0|0	0|0	1|1	1|1	1|1	1|1	1|1	ANN=G	missense_variant	MODERATE	c.983A>C	p.Asp328Ala
TAC1B	LELG_03760	NW_001813681.1	247215	T	C	46204.5	GT	1|1	1|1	1|1	1|1	1|1	1|1	1|1	1|1	1|1	1|1	1|1	1|1	1|1	1|1	0|0	1|1	0|0	0|0	0|0	0|0	1|1	1|1	1|1	1|1	1|1	ANN=C	missense_variant	MODERATE	c.970A>G	p.Asn324Asp
TAC1B	LELG_03760	NW_001813681.1	247234	T	A	576.05	GT	0|0	0|0	0|0	0|0	0|0	0|0	0|0	0|0	0|0	0|0	0|0	0|1	0|0	0|0	0|0	0|0	0|0	0|0	0|0	0|0	0|0	0|0	0|0	0|0	0|0	ANN=A	missense_variant	MODERATE	c.951A>T	p.Glu317Asp
TAC1B	LELG_03760	NW_001813681.1	247242	T	C	127.44	GT	0|0	0|0	0|0	0|0	0|0	0|0	0|0	0|0	0|0	0|0	0|0	1|1	0|0	0|0	0|0	0|0	0|0	0|0	0|0	0|0	0|0	0|0	0|0	0|0	0|0	ANN=C	missense_variant	MODERATE	c.943A>G	p.Asn315Asp
TAC1B	LELG_03760	NW_001813681.1	247243	A	G	127.44	GT	0|0	0|0	0|0	0|0	0|0	0|0	0|0	0|0	0|0	0|0	0|0	1|1	0|0	0|0	0|0	0|0	0|0	0|0	0|0	0|0	0|0	0|0	0|0	0|0	0|0	ANN=G	synonymous_variant	LOW	c.942T>C	p.Ile314Ile
TAC1B	LELG_03760	NW_001813681.1	247264	G	A	354.72	GT	0|0	0|0	0|0	0|0	0|0	0|0	.|.	0|0	0|0	0|0	0|0	1|1	0|0	0|0	0|0	0|0	0|0	0|0	0|0	0|0	1|1	0|0	0|0	0|0	0|0	ANN=A	synonymous_variant	LOW	c.921C>T	p.Asn307Asn
TAC1B	LELG_03760	NW_001813681.1	247279	G	A	354.72	GT	0|0	0|0	0|0	0|0	0|0	0|0	.|.	0|0	0|0	0|0	0|0	1|1	0|0	0|0	0|0	0|0	0|0	0|0	0|0	0|0	1|1	0|0	0|0	0|0	0|0	ANN=A	synonymous_variant	LOW	c.906C>T	p.Ile302Ile
TAC1B	LELG_03760	NW_001813681.1	247294	C	A	218.03	GT	0|0	0|0	0|0	0|0	0|0	0|0	.|.	0|0	0|0	0|0	0|0	1|1	0|0	0|0	0|0	0|0	0|0	0|0	0|0	0|0	1|1	0|0	0|0	0|0	0|0	ANN=A	missense_variant	MODERATE	c.891G>T	p.Lys297Asn
TAC1B	LELG_03760	NW_001813681.1	247310	T	C	1391.76	GT	0|0	0|0	0|0	0|0	0|0	0|0	.|.	0|0	0|0	0|0	0|0	1|1	0|0	0|0	0|0	0|0	0|0	0|0	0|0	0|0	1|1	0|0	0|0	0|0	0|0	ANN=C	missense_variant	MODERATE	c.875A>G	p.Asn292Ser
TAC1B	LELG_03760	NW_001813681.1	247322	T	C	2799.73	GT	0|0	0|0	0|0	0|0	0|0	0|0	1|1	0|0	0|0	0|0	0|0	1|1	0|0	0|0	0|0	0|0	0|0	0|0	0|0	0|0	1|1	0|0	0|0	0|0	0|0	ANN=C	missense_variant	MODERATE	c.863A>G	p.Asn288Ser
TAC1B	LELG_03760	NW_001813681.1	247324	C	T	22338.5	GT	0|0	0|0	0|0	0|0	0|0	0|0	0|0	0|0	0|0	0|0	0|0	0|0	0|0	0|0	0|1	0|0	0|1	0|1	0|1	0|1	0|0	0|0	0|0	0|0	0|0	ANN=T	synonymous_variant	LOW	c.861G>A	p.Lys287Lys
TAC1B	LELG_03760	NW_001813681.1	247333	G	C	1457.74	GT	0|0	0|0	0|0	0|0	0|0	0|0	.|.	0|0	0|0	0|0	0|0	0|0	0|0	0|0	0|0	0|0	0|0	0|0	0|0	0|0	1|1	0|0	0|0	0|0	0|0	ANN=C	missense_variant	MODERATE	c.852C>G	p.Asn284Lys
TAC1B	LELG_03760	NW_001813681.1	247336	C	G	2071.64	GT	0|0	0|0	0|0	0|0	0|0	0|0	1|1	0|0	0|0	0|0	0|0	0|0	0|0	0|0	0|0	0|0	0|0	0|0	0|0	0|0	1|1	0|0	0|0	0|0	0|0	ANN=G	missense_variant	MODERATE	c.849G>C	p.Arg283Ser
TAC1B	LELG_03760	NW_001813681.1	247337	C	T	1696.74	GT	0|0	0|0	0|0	0|0	0|0	0|0	0|0	0|0	0|0	0|0	0|0	1|1	0|0	0|0	0|0	0|0	0|0	0|0	0|0	0|0	0|0	0|0	0|0	0|0	0|0	ANN=T	missense_variant	MODERATE	c.848G>A	p.Arg283Lys
TAC1B	LELG_03760	NW_001813681.1	247339	C	G	1696.78	GT	0|0	0|0	0|0	0|0	0|0	0|0	0|0	0|0	0|0	0|0	0|0	1|1	0|0	0|0	0|0	0|0	0|0	0|0	0|0	0|0	0|0	0|0	0|0	0|0	0|0	ANN=G	missense_variant	MODERATE	c.846G>C	p.Lys282Asn
TAC1B	LELG_03760	NW_001813681.1	247343	T	C	1696.74	GT	0|0	0|0	0|0	0|0	0|0	0|0	0|0	0|0	0|0	0|0	0|0	1|1	0|0	0|0	0|0	0|0	0|0	0|0	0|0	0|0	0|0	0|0	0|0	0|0	0|0	ANN=C	missense_variant	MODERATE	c.842A>G	p.Lys281Arg
TAC1B	LELG_03760	NW_001813681.1	247359	T	C	14562.3	GT	1|1	0|0	0|0	0|0	0|0	0|0	1|1	0|0	0|0	0|0	0|0	1|1	0|0	0|0	0|0	1|1	0|0	0|0	0|0	0|0	1|1	0|0	0|0	0|0	0|0	ANN=C	missense_variant	MODERATE	c.826A>G	p.Lys276Glu
TAC1B	LELG_03760	NW_001813681.1	247394	T	C	130101	GT	1|1	1|1	1|1	1|1	1|1	1|1	1|1	1|1	1|1	1|1	1|1	1|1	1|1	1|1	0|0	1|1	0|0	0|0	0|0	0|0	1|1	1|1	1|1	1|1	1|1	ANN=C	missense_variant	MODERATE	c.791A>G	p.Glu264Gly
TAC1B	LELG_03760	NW_001813681.1	247411	T	C	155980	GT	1|1	1|1	1|1	1|1	1|1	1|1	1|1	1|1	1|1	1|1	1|1	1|1	1|1	1|1	0|0	1|1	0|0	0|0	0|0	0|0	1|1	1|1	1|1	1|1	1|1	ANN=C	synonymous_variant	LOW	c.774A>G	p.Leu258Leu
TAC1B	LELG_03760	NW_001813681.1	247414	A	G	159503	GT	1|1	1|1	1|1	1|1	1|1	1|1	1|1	1|1	1|1	1|1	1|1	1|1	1|1	1|1	0|0	1|1	0|0	0|0	0|0	0|0	1|1	1|1	1|1	1|1	1|1	ANN=G	synonymous_variant	LOW	c.771T>C	p.Tyr257Tyr
TAC1B	LELG_03760	NW_001813681.1	247428	C	A	174106	GT	1|1	1|1	1|1	1|1	1|1	1|1	1|1	1|1	1|1	1|1	1|1	1|1	1|1	1|1	0|0	1|1	0|0	0|0	0|0	0|0	1|1	1|1	1|1	1|1	1|1	ANN=A	missense_variant	MODERATE	c.757G>T	p.Ala253Ser
TAC1B	LELG_03760	NW_001813681.1	247453	A	T	191428	GT	1|1	1|1	1|1	1|1	1|1	1|1	1|1	1|1	1|1	1|1	1|1	1|1	1|1	1|1	0|0	1|1	0|0	0|0	0|0	0|0	1|1	1|1	1|1	1|1	1|1	ANN=T	synonymous_variant	LOW	c.732T>A	p.Ser244Ser
TAC1B	LELG_03760	NW_001813681.1	247618	C	G	206636	GT	1|1	1|1	1|1	1|1	1|1	1|1	1|1	1|1	1|1	1|1	1|1	1|1	1|1	1|1	0|0	1|1	0|0	0|0	0|0	0|0	1|1	1|1	1|1	1|1	1|1	ANN=G	synonymous_variant	LOW	c.567G>C	p.Ser189Ser
TAC1B	LELG_03760	NW_001813681.1	247642	G	A	52403.2	GT	0|0	0|0	0|0	0|0	0|0	0|0	0|0	0|0	0|0	0|0	0|0	0|0	0|0	0|0	1|1	0|0	1|1	1|1	1|1	1|1	0|0	0|0	0|0	0|0	0|0	ANN=A	synonymous_variant	LOW	c.543C>T	p.Pro181Pro
TAC1B	LELG_03760	NW_001813681.1	247657	A	G	256943	GT	1|1	1|1	1|1	1|1	1|1	1|1	1|1	1|1	1|1	1|1	1|1	1|1	1|1	1|1	0|0	1|1	0|0	0|0	0|0	0|0	1|1	1|1	1|1	1|1	1|1	ANN=G	synonymous_variant	LOW	c.528T>C	p.Asp176Asp
TAC1B	LELG_03760	NW_001813681.1	247661	T	C	254741	GT	1|1	1|1	1|1	1|1	1|1	1|1	1|1	1|1	1|1	1|1	1|1	1|1	1|1	1|1	0|0	1|1	0|0	0|0	0|0	0|0	1|1	1|1	1|1	1|1	1|1	ANN=C	missense_variant	MODERATE	c.524A>G	p.Asn175Ser
TAC1B	LELG_03760	NW_001813681.1	247723	A	G	222395	GT	1|1	1|1	1|1	1|1	1|1	1|1	1|1	1|1	1|1	1|1	1|1	1|1	1|1	1|1	0|0	1|1	0|0	0|0	0|0	0|0	1|1	1|1	1|1	1|1	1|1	ANN=G	synonymous_variant	LOW	c.462T>C	p.Cys154Cys
TAC1B	LELG_03760	NW_001813681.1	247737	T	C	7401.82	GT	0|0	0|0	0|0	0|0	0|0	0|0	0|0	0|0	0|0	0|0	0|0	0|0	0|0	0|0	0|0	0|0	0|1	0|0	0|0	0|1	0|0	0|0	0|0	0|0	0|0	ANN=C	missense_variant	MODERATE	c.448A>G	p.Lys150Glu
TAC1B	LELG_03760	NW_001813681.1	247789	C	T	210214	GT	1|1	1|1	1|1	1|1	1|1	1|1	1|1	1|1	1|1	1|1	1|1	1|1	1|1	1|1	0|0	1|1	0|0	0|0	0|0	0|0	1|1	1|1	1|1	1|1	1|1	ANN=T	synonymous_variant	LOW	c.396G>A	p.Pro132Pro
TAC1B	LELG_03760	NW_001813681.1	247820	G	A	263942	GT	1|1	1|1	1|1	1|1	1|1	1|1	1|1	1|1	1|1	1|1	1|1	1|1	1|1	1|1	0|0	1|1	0|0	0|0	0|0	0|0	1|1	1|1	1|1	1|1	1|1	ANN=A	missense_variant	MODERATE	c.365C>T	p.Thr122Ile
TAC1B	LELG_03760	NW_001813681.1	247825	A	C	265193	GT	1|1	1|1	1|1	1|1	1|1	1|1	1|1	1|1	1|1	1|1	1|1	1|1	1|1	1|1	0|0	1|1	0|0	0|0	0|0	0|0	1|1	1|1	1|1	1|1	1|1	ANN=C	missense_variant	MODERATE	c.360T>G	p.Ile120Met
TAC1B	LELG_03760	NW_001813681.1	247840	T	C	264725	GT	1|1	1|1	1|1	1|1	1|1	1|1	1|1	1|1	1|1	1|1	1|1	1|1	1|1	1|1	0|0	1|1	0|0	0|0	0|0	0|0	1|1	1|1	1|1	1|1	1|1	ANN=C	synonymous_variant	LOW	c.345A>G	p.Glu115Glu
TAC1B	LELG_03760	NW_001813681.1	247843	A	G	263701	GT	1|1	1|1	1|1	1|1	1|1	1|1	1|1	1|1	1|1	1|1	1|1	1|1	1|1	1|1	0|0	1|1	0|0	0|0	0|0	0|0	1|1	1|1	1|1	1|1	1|1	ANN=G	synonymous_variant	LOW	c.342T>C	p.Ser114Ser
TAC1B	LELG_03760	NW_001813681.1	247858	G	T	211879	GT	1|1	1|1	1|1	1|1	1|1	1|1	1|1	1|1	1|1	1|1	1|1	1|1	1|1	1|1	0|0	1|1	0|0	0|0	0|0	0|0	1|1	1|1	1|1	1|1	1|1	ANN=T	synonymous_variant	LOW	c.327C>A	p.Ile109Ile
TAC1B	LELG_03760	NW_001813681.1	247894	T	G	209339	GT	1|1	1|1	1|1	1|1	1|1	1|1	1|1	1|1	1|1	1|1	1|1	1|1	1|1	1|1	0|0	1|1	0|0	0|0	0|0	0|0	1|1	1|1	1|1	1|1	1|1	ANN=G	missense_variant	MODERATE	c.291A>C	p.Lys97Asn
TAC1B	LELG_03760	NW_001813681.1	247993	A	T	253316	GT	1|1	1|1	1|1	1|1	1|1	1|1	1|1	1|1	1|1	1|1	1|1	1|1	1|1	1|1	0|0	1|1	0|0	0|0	0|0	0|0	1|1	1|1	1|1	1|1	1|1	ANN=T	missense_variant	MODERATE	c.192T>A	p.Asn64Lys
TAC1B	LELG_03760	NW_001813681.1	247994	T	G	254130	GT	1|1	1|1	1|1	1|1	1|1	1|1	1|1	1|1	1|1	1|1	1|1	1|1	1|1	1|1	0|0	1|1	0|0	0|0	0|0	0|0	1|1	1|1	1|1	1|1	1|1	ANN=G	missense_variant	MODERATE	c.191A>C	p.Asn64Thr
TAC1B	LELG_03760	NW_001813681.1	248008	T	A	251837	GT	1|1	1|1	1|1	1|1	1|1	1|1	1|1	1|1	1|1	1|1	1|1	1|1	1|1	1|1	0|0	1|1	0|0	0|0	0|0	0|0	1|1	1|1	1|1	1|1	1|1	ANN=A	missense_variant	MODERATE	c.177A>T	p.Glu59Asp
TAC1B	LELG_03760	NW_001813681.1	248026	C	T	239835	GT	1|1	1|1	1|1	1|1	1|1	1|1	1|1	1|1	1|1	1|1	1|1	1|1	1|1	1|1	0|0	1|1	0|0	0|0	0|0	0|0	1|1	1|1	1|1	1|1	1|1	ANN=T	synonymous_variant	LOW	c.159G>A	p.Glu53Glu
TAC1B	LELG_03760	NW_001813681.1	248041	C	T	229718	GT	1|1	1|1	1|1	1|1	1|1	1|1	1|1	1|1	1|1	1|1	1|1	1|1	1|1	1|1	0|0	1|1	0|0	0|0	0|0	0|0	1|1	1|1	1|1	1|1	1|1	ANN=T	synonymous_variant	LOW	c.144G>A	p.Gln48Gln
TAC1B	LELG_03760	NW_001813681.1	248068	T	C	209633	GT	1|1	1|1	1|1	1|1	1|1	1|1	1|1	1|1	1|1	1|1	1|1	1|1	1|1	1|1	0|0	1|1	0|0	0|0	0|0	0|0	1|1	1|1	1|1	1|1	1|1	ANN=C	synonymous_variant	LOW	c.117A>G	p.Ala39Ala
TAC1B	LELG_03760	NW_001813681.1	248072	G	A	210765	GT	1|1	1|1	1|1	1|1	1|1	1|1	1|1	1|1	1|1	1|1	1|1	1|1	1|1	1|1	0|0	1|1	0|0	0|0	0|0	0|0	1|1	1|1	1|1	1|1	1|1	ANN=A	missense_variant	MODERATE	c.113C>T	p.Pro38Leu
TAC1B	LELG_03760	NW_001813681.1	248074	T	C	212025	GT	1|1	1|1	1|1	1|1	1|1	1|1	1|1	1|1	1|1	1|1	1|1	1|1	1|1	1|1	0|0	1|1	0|0	0|0	0|0	0|0	1|1	1|1	1|1	1|1	1|1	ANN=C	synonymous_variant	LOW	c.111A>G	p.Glu37Glu
TAC1B	LELG_03760	NW_001813681.1	248083	T	C	205185	GT	1|1	1|1	1|1	1|1	1|1	1|1	1|1	1|1	1|1	1|1	1|1	1|1	1|1	1|1	0|0	1|1	0|0	0|0	0|0	0|0	1|1	1|1	1|1	1|1	1|1	ANN=C	synonymous_variant	LOW	c.102A>G	p.Gln34Gln
TAC1B	LELG_03760	NW_001813681.1	248085	G	C	17366	GT	0|0	0|0	0|0	0|0	0|0	0|0	0|0	0|0	0|0	0|0	0|0	0|0	0|0	0|0	0|1	0|0	0|1	0|1	0|1	0|1	0|0	0|0	0|0	0|0	0|0	ANN=C	missense_variant	MODERATE	c.100C>G	p.Gln34Glu
TAC1B	LELG_03760	NW_001813681.1	248105	G	C	190799	GT	1|1	1|1	1|1	1|1	1|1	1|1	1|1	1|1	1|1	1|1	1|1	1|1	1|1	1|1	0|0	1|1	0|0	0|0	0|0	0|0	1|1	1|1	1|1	1|1	1|1	ANN=C	missense_variant	MODERATE	c.80C>G	p.Thr27Ser
TAC1B	LELG_03760	NW_001813681.1	248115	G	A	58285.1	GT	1|1	0|0	0|0	0|0	0|0	1|1	1|1	1|1	1|1	1|1	0|0	0|0	0|0	0|0	0|0	0|0	0|0	0|0	0|0	0|0	1|1	0|0	1|1	0|0	0|0	ANN=A	missense_variant	MODERATE	c.70C>T	p.Pro24Ser
TAC1B	LELG_03760	NW_001813681.1	248117	A	G	44555.6	GT	1|1	0|0	0|0	0|0	0|0	1|1	1|1	1|1	1|1	1|1	0|0	0|0	0|0	0|0	0|0	0|0	0|0	0|0	0|0	0|0	1|1	0|0	0|0	0|0	0|0	ANN=G	missense_variant	MODERATE	c.68T>C	p.Ile23Thr
TAC1B	LELG_03760	NW_001813681.1	248131	C	T	15162	GT	0|0	0|0	0|0	0|0	0|0	0|0	0|0	0|0	0|0	0|0	0|0	0|0	0|0	0|0	0|1	0|0	0|1	0|1	0|1	0|1	0|0	0|0	0|0	0|0	0|0	ANN=T	synonymous_variant	LOW	c.54G>A	p.Gln18Gln
TAC1B	LELG_03760	NW_001813681.1	248138	T	C	5711.61	GT	0|0	0|0	0|0	0|0	0|0	1|1	0|0	0|0	0|0	0|0	0|0	0|0	0|0	0|0	0|0	0|0	0|0	0|0	0|0	0|0	0|0	0|0	0|0	0|0	0|0	ANN=C	missense_variant	MODERATE	c.47A>G	p.His16Arg
TAC1B	LELG_03760	NW_001813681.1	248139	G	C	5692.47	GT	0|0	0|0	0|0	0|0	0|0	1|1	0|0	0|0	0|0	0|0	0|0	0|0	0|0	0|0	0|0	0|0	0|0	0|0	0|0	0|0	0|0	0|0	0|0	0|0	0|0	ANN=C	missense_variant	MODERATE	c.46C>G	p.His16Asp
TAC1B	LELG_03760	NW_001813681.1	248142	C	G	5750.61	GT	0|0	0|0	0|0	0|0	0|0	1|1	0|0	0|0	0|0	0|0	0|0	0|0	0|0	0|0	0|0	0|0	0|0	0|0	0|0	0|0	0|0	0|0	0|0	0|0	0|0	ANN=G	missense_variant	MODERATE	c.43G>C	p.Ala15Pro
ERG2	LELG_01364	NW_001813684.1	100978	C	T	351470	GT	1|1	1|1	1|1	1|1	1|1	1|1	1|1	1|1	1|1	1|1	1|1	1|1	1|1	1|1	1|1	1|1	1|1	1|1	1|1	1|1	1|1	1|1	1|1	1|1	1|1	ANN=T	missense_variant	MODERATE	c.619G>A	p.Val207Ile
ERG2	LELG_01364	NW_001813684.1	101360	G	A	300618	GT	1|1	1|1	1|1	1|1	1|1	1|1	1|1	1|1	1|1	1|1	1|1	1|1	1|1	1|1	0|0	1|1	0|0	0|0	0|0	0|0	1|1	1|1	1|1	1|1	1|1	ANN=A	synonymous_variant	LOW	c.237C>T	p.Tyr79Tyr
ERG2	LELG_01364	NW_001813684.1	101381	C	T	303226	GT	1|1	1|1	1|1	1|1	1|1	1|1	1|1	1|1	1|1	1|1	1|1	1|1	1|1	1|1	0|0	1|1	0|0	0|0	0|0	0|0	1|1	1|1	1|1	1|1	1|1	ANN=T	synonymous_variant	LOW	c.216G>A	p.Leu72Leu
ERG2	LELG_01364	NW_001813684.1	101588	G	A	76370.1	GT	0|0	0|0	0|0	0|0	0|0	0|0	0|0	0|0	0|0	0|0	0|0	0|0	0|0	0|0	1|1	0|0	1|1	1|1	1|1	1|1	0|0	0|0	0|0	0|0	0|0	ANN=A	synonymous_variant	LOW	c.9C>T	p.Leu3Leu
ERG2_1	LELG_03557	NW_001813682.1	1341324	A	T	57959.2	GT	0|0	0|0	0|0	0|0	0|0	0|0	0|0	0|0	0|0	0|0	0|0	0|0	0|0	0|0	1|1	0|0	1|1	1|1	1|1	1|1	0|0	0|0	0|0	0|0	0|0	ANN=T	missense_variant	MODERATE	c.46A>T	p.Ile16Phe
ERG2_1	LELG_03557	NW_001813682.1	1341332	T	C	139308	GT	0|1	0|1	0|1	0|1	1|1	0|1	0|1	0|1	0|1	0|1	0|1	0|1	0|1	0|1	1|1	0|1	1|1	1|1	1|1	1|1	0|1	0|1	0|1	0|1	0|1	ANN=C	synonymous_variant	LOW	c.54T>C	p.Asn18Asn
ERG2_1	LELG_03557	NW_001813682.1	1341437	T	C	74790.8	GT	0|1	0|1	0|1	0|1	0|0	0|1	0|1	0|1	0|1	0|1	0|1	0|1	0|1	0|1	0|0	0|1	0|0	0|0	0|0	0|0	0|1	0|1	0|1	0|1	0|1	ANN=C	synonymous_variant	LOW	c.159T>C	p.Ala53Ala
ERG2_1	LELG_03557	NW_001813682.1	1341478	G	A	78144.8	GT	0|1	0|1	0|1	0|1	0|0	0|1	0|1	0|1	0|1	0|1	0|1	0|1	0|1	0|1	0|0	0|1	0|0	0|0	0|0	0|0	0|1	0|1	0|1	0|1	0|1	ANN=A	missense_variant	MODERATE	c.200G>A	p.Arg67Gln
ERG2_1	LELG_03557	NW_001813682.1	1341497	T	C	47768.2	GT	0|0	0|0	0|0	0|0	0|0	0|0	0|0	0|0	0|0	0|0	0|0	0|0	0|0	0|0	1|1	0|0	1|1	1|1	1|1	1|1	0|0	0|0	0|0	0|0	0|0	ANN=C	synonymous_variant	LOW	c.219T>C	p.Asn73Asn
ERG2_1	LELG_03557	NW_001813682.1	1341515	T	C	77719.8	GT	0|1	0|1	0|1	0|1	1|1	0|1	0|1	0|1	0|1	0|1	0|1	0|1	0|1	0|1	0|0	0|1	0|0	0|0	0|0	0|0	0|1	0|1	0|1	0|1	0|1	ANN=C	synonymous_variant	LOW	c.237T>C	p.Asp79Asp
ERG2_1	LELG_03557	NW_001813682.1	1341563	T	C	205935	GT	1|1	1|1	1|1	1|1	1|1	1|1	1|1	1|1	1|1	1|1	1|1	1|1	1|1	1|1	0|0	1|1	0|0	0|0	0|0	0|0	1|1	1|1	1|1	1|1	1|1	ANN=C	synonymous_variant	LOW	c.285T>C	p.Leu95Leu
ERG2_1	LELG_03557	NW_001813682.1	1341665	A	G	70099.8	GT	0|1	0|1	0|1	0|1	0|0	0|1	0|1	0|1	0|1	0|1	0|1	0|1	0|1	0|1	0|0	0|1	0|0	0|0	0|0	0|0	0|1	0|1	0|1	0|1	0|1	ANN=G	synonymous_variant	LOW	c.387A>G	p.Lys129Lys
ERG2_1	LELG_03557	NW_001813682.1	1341696	A	T	174675	GT	1|1	1|1	1|1	1|1	1|1	1|1	1|1	1|1	1|1	1|1	1|1	1|1	1|1	1|1	0|0	1|1	0|0	0|0	0|0	0|0	1|1	1|1	1|1	1|1	1|1	ANN=T	missense_variant	MODERATE	c.418A>T	p.Met140Leu
ERG2_1	LELG_03557	NW_001813682.1	1341710	G	A	64127.8	GT	0|1	0|1	0|1	0|1	0|0	0|1	0|1	0|1	0|1	0|1	0|1	0|1	0|1	0|1	0|0	0|1	0|0	0|0	0|0	0|0	0|1	0|1	0|1	0|1	0|1	ANN=A	synonymous_variant	LOW	c.432G>A	p.Val144Val
ERG2_1	LELG_03557	NW_001813682.1	1341722	A	G	171988	GT	1|1	1|1	1|1	1|1	1|1	1|1	1|1	1|1	1|1	1|1	1|1	1|1	1|1	1|1	0|0	1|1	0|0	0|0	0|0	0|0	1|1	1|1	1|1	1|1	1|1	ANN=G	synonymous_variant	LOW	c.444A>G	p.Gly148Gly
ERG2_1	LELG_03557	NW_001813682.1	1341773	A	G	157912	GT	1|1	1|1	1|1	1|1	1|1	1|1	1|1	1|1	1|1	1|1	1|1	1|1	1|1	1|1	0|0	1|1	0|0	0|0	0|0	0|0	1|1	1|1	1|1	1|1	1|1	ANN=G	synonymous_variant	LOW	c.495A>G	p.Gly165Gly
ERG2_1	LELG_03557	NW_001813682.1	1341851	T	A	186069	GT	1|1	1|1	1|1	1|1	1|1	1|1	1|1	1|1	1|1	1|1	1|1	1|1	1|1	1|1	1|1	1|1	1|1	1|1	1|1	1|1	1|1	1|1	1|1	1|1	1|1	ANN=A	synonymous_variant	LOW	c.573T>A	p.Ser191Ser
ERG3	LELG_01797	NW_001813684.1	1206313	C	T	158485	GT	1|1	1|1	1|1	1|1	1|1	1|1	1|1	1|1	1|1	1|1	1|1	1|1	1|1	1|1	0|0	1|1	0|0	0|0	0|0	0|0	1|1	1|1	1|1	1|1	1|1	ANN=T	synonymous_variant	LOW	c.480C>T	p.His160His
ERG3	LELG_01797	NW_001813684.1	1206391	C	T	154621	GT	1|1	1|1	1|1	1|1	1|1	1|1	1|1	1|1	1|1	1|1	1|1	1|1	1|1	1|1	0|0	1|1	0|0	0|0	0|0	0|0	1|1	1|1	1|1	1|1	1|1	ANN=T	synonymous_variant	LOW	c.558C>T	p.Thr186Thr
ERG3	LELG_01797	NW_001813684.1	1206553	T	C	198517	GT	1|1	1|1	1|1	1|1	1|1	1|1	1|1	1|1	1|1	1|1	1|1	1|1	1|1	1|1	1|1	1|1	1|1	1|1	1|1	1|1	1|1	1|1	1|1	1|1	1|1	ANN=C	synonymous_variant	LOW	c.720T>C	p.Ser240Ser
ERG3	LELG_01797	NW_001813684.1	1206562	A	G	38618.2	GT	0|0	0|0	0|0	0|0	0|0	0|0	0|0	0|0	0|0	0|0	0|0	0|0	0|0	0|0	1|1	0|0	1|1	1|1	1|1	1|1	0|0	0|0	0|0	0|0	0|0	ANN=G	synonymous_variant	LOW	c.729A>G	p.Lys243Lys
ERG3	LELG_01797	NW_001813684.1	1206607	T	C	31800.2	GT	0|0	0|0	0|0	0|0	0|0	0|0	0|0	0|0	0|0	0|0	0|0	0|0	0|0	0|0	1|1	0|0	1|1	1|1	1|1	1|1	0|0	0|0	0|0	0|0	0|0	ANN=C	synonymous_variant	LOW	c.774T>C	p.Phe258Phe
ERG3	LELG_01797	NW_001813684.1	1206688	C	T	169836	GT	1|1	1|1	1|1	1|1	1|1	1|1	1|1	1|1	1|1	1|1	1|1	1|1	1|1	1|1	0|0	1|1	0|0	0|0	0|0	0|0	1|1	1|1	1|1	1|1	1|1	ANN=T	synonymous_variant	LOW	c.855C>T	p.His285His
ERG5	LELG_05188	NW_001813678.1	469799	T	C	136114	GT	0|1	0|1	0|1	0|1	0|1	0|1	0|1	0|1	0|1	0|1	0|1	0|1	0|1	0|1	0|0	0|1	0|0	0|0	0|0	0|0	0|1	0|1	0|1	0|1	0|1	ANN=C	synonymous_variant	LOW	c.36T>C	p.Asp12Asp
ERG5	LELG_05188	NW_001813678.1	469805	G	T	136458	GT	0|1	0|1	0|1	0|1	0|1	0|1	0|1	0|1	0|1	0|1	0|1	0|1	0|1	0|1	0|0	0|1	0|0	0|0	0|0	0|0	0|1	0|1	0|1	0|1	0|1	ANN=T	missense_variant	MODERATE	c.42G>T	p.Leu14Phe
ERG5	LELG_05188	NW_001813678.1	469811	T	C	113534	GT	0|1	0|1	0|1	0|1	0|1	0|1	0|1	0|1	0|1	0|1	0|1	0|1	0|1	0|1	0|0	0|1	0|0	0|0	0|0	0|0	0|1	0|1	0|1	0|1	0|1	ANN=C	synonymous_variant	LOW	c.48T>C	p.Asn16Asn
ERG5	LELG_05188	NW_001813678.1	469892	A	G	42934.5	GT	0|0	0|0	0|0	0|0	0|0	0|0	0|0	0|0	0|0	0|0	0|0	0|0	0|0	0|0	0|1	0|0	1|1	0|1	0|1	1|1	0|0	0|0	0|0	0|0	0|0	ANN=G	synonymous_variant	LOW	c.129A>G	p.Gln43Gln
ERG5	LELG_05188	NW_001813678.1	469904	C	A	41484.5	GT	0|0	0|0	0|0	0|0	0|0	0|0	0|0	0|0	0|0	0|0	0|0	0|0	0|0	0|0	0|1	0|0	1|1	0|1	0|1	1|1	0|0	0|0	0|0	0|0	0|0	ANN=A	synonymous_variant	LOW	c.141C>A	p.Thr47Thr
ERG5	LELG_05188	NW_001813678.1	469937	C	T	19899.7	GT	0|0	0|0	0|0	0|0	0|0	0|0	0|0	0|0	0|0	0|0	0|0	0|0	0|0	0|0	0|1	0|0	0|0	0|1	0|1	0|0	0|0	0|0	0|0	0|0	0|0	ANN=T	synonymous_variant	LOW	c.174C>T	p.Val58Val
ERG5	LELG_05188	NW_001813678.1	469940	G	A	102257	GT	0|1	0|1	0|1	0|1	0|1	0|1	0|1	0|1	0|1	0|1	0|1	0|1	0|1	0|1	0|0	0|1	0|0	0|0	0|0	0|0	0|1	0|1	0|1	0|1	0|1	ANN=A	synonymous_variant	LOW	c.177G>A	p.Arg59Arg
ERG5	LELG_05188	NW_001813678.1	469970	C	T	105027	GT	0|1	0|1	0|1	0|1	0|1	0|1	0|1	0|1	0|1	0|1	0|1	0|1	0|1	0|1	0|0	0|1	0|0	0|0	0|0	0|0	0|1	0|1	0|1	0|1	0|1	ANN=T	synonymous_variant	LOW	c.207C>T	p.Gly69Gly
ERG5	LELG_05188	NW_001813678.1	469976	G	A	275372	GT	1|1	1|1	1|1	1|1	1|1	1|1	1|1	1|1	1|1	1|1	1|1	1|1	1|1	1|1	0|0	1|1	0|0	0|0	0|0	0|0	1|1	1|1	1|1	1|1	1|1	ANN=A	synonymous_variant	LOW	c.213G>A	p.Lys71Lys
ERG5	LELG_05188	NW_001813678.1	470015	A	C	252005	GT	1|1	1|1	1|1	1|1	1|1	1|1	1|1	1|1	1|1	1|1	1|1	1|1	1|1	1|1	0|0	1|1	0|0	0|0	0|0	0|0	1|1	1|1	1|1	1|1	1|1	ANN=C	synonymous_variant	LOW	c.252A>C	p.Ser84Ser
ERG5	LELG_05188	NW_001813678.1	470108	A	G	100613	GT	0|1	0|1	0|1	0|1	0|1	0|1	0|1	0|1	0|1	0|1	0|1	0|1	0|1	0|1	0|0	0|1	0|0	0|0	0|0	0|0	0|1	0|1	0|1	0|1	0|1	ANN=G	synonymous_variant	LOW	c.345A>G	p.Ser115Ser
ERG5	LELG_05188	NW_001813678.1	470132	T	C	99408	GT	0|1	0|1	0|1	0|1	0|1	0|1	0|1	0|1	0|1	0|1	0|1	0|1	0|1	0|1	0|0	0|1	0|0	0|0	0|0	0|0	0|1	0|1	0|1	0|1	0|1	ANN=C	synonymous_variant	LOW	c.369T>C	p.Ile123Ile
ERG5	LELG_05188	NW_001813678.1	470138	G	A	272968	GT	1|1	1|1	1|1	1|1	1|1	1|1	1|1	1|1	1|1	1|1	1|1	1|1	1|1	1|1	0|0	1|1	0|0	0|0	0|0	0|0	1|1	1|1	1|1	1|1	1|1	ANN=A	synonymous_variant	LOW	c.375G>A	p.Ser125Ser
ERG5	LELG_05188	NW_001813678.1	470231	T	C	146820	GT	0|1	0|1	0|1	0|1	0|1	0|1	0|1	0|1	0|1	0|1	0|1	0|1	0|1	0|1	0|1	0|1	1|1	0|1	0|1	1|1	0|1	0|1	0|1	0|1	0|1	ANN=C	synonymous_variant	LOW	c.468T>C	p.Thr156Thr
ERG5	LELG_05188	NW_001813678.1	470255	G	A	23442.7	GT	0|0	0|0	0|0	0|0	0|0	0|0	0|0	0|0	0|0	0|0	0|0	0|0	0|0	0|0	0|1	0|0	0|0	0|1	0|1	0|0	0|0	0|0	0|0	0|0	0|0	ANN=A	synonymous_variant	LOW	c.492G>A	p.Gly164Gly
ERG5	LELG_05188	NW_001813678.1	470282	T	A	107793	GT	0|1	0|1	0|1	0|1	0|1	0|1	0|1	0|1	0|1	0|1	0|1	0|1	0|1	0|1	0|0	0|1	0|0	0|0	0|0	0|0	0|1	0|1	0|1	0|1	0|1	ANN=A	synonymous_variant	LOW	c.519T>A	p.Ile173Ile
ERG5	LELG_05188	NW_001813678.1	470330	C	T	116241	GT	0|1	0|1	0|1	0|1	0|1	0|1	0|1	0|1	0|1	0|1	0|1	0|1	0|1	0|1	0|0	0|1	0|0	0|0	0|0	0|0	0|1	0|1	0|1	0|1	0|1	ANN=T	synonymous_variant	LOW	c.567C>T	p.Phe189Phe
ERG5	LELG_05188	NW_001813678.1	470363	A	T	112480	GT	0|1	0|1	0|1	0|1	0|1	0|1	0|1	0|1	0|1	0|1	0|1	0|1	0|1	0|1	0|0	0|1	0|0	0|0	0|0	0|0	0|1	0|1	0|1	0|1	0|1	ANN=T	synonymous_variant	LOW	c.600A>T	p.Pro200Pro
ERG5	LELG_05188	NW_001813678.1	470381	G	A	117908	GT	0|1	0|1	0|1	0|1	0|1	0|1	0|1	0|1	0|1	0|1	0|1	0|1	0|1	0|1	0|0	0|1	0|0	0|0	0|0	0|0	0|1	0|1	0|1	0|1	0|1	ANN=A	synonymous_variant	LOW	c.618G>A	p.Leu206Leu
ERG5	LELG_05188	NW_001813678.1	470495	A	G	38066.5	GT	0|0	0|0	0|0	0|0	0|0	0|0	0|0	0|0	0|0	0|0	0|0	0|0	0|0	0|0	0|1	0|0	1|1	0|1	0|1	1|1	0|0	0|0	0|0	0|0	0|0	ANN=G	synonymous_variant	LOW	c.732A>G	p.Pro244Pro
ERG5	LELG_05188	NW_001813678.1	470595	G	A	44743.5	GT	0|0	0|0	0|0	0|0	0|0	0|0	0|0	0|0	0|0	0|0	0|0	0|0	0|0	0|0	0|1	0|0	1|1	0|1	0|1	1|1	0|0	0|0	0|0	0|0	0|0	ANN=A	missense_variant	MODERATE	c.832G>A	p.Glu278Lys
ERG5	LELG_05188	NW_001813678.1	470609	C	T	324246	GT	1|1	1|1	1|1	1|1	1|1	1|1	1|1	1|1	1|1	1|1	1|1	1|1	1|1	1|1	0|1	1|1	1|1	0|1	0|1	1|1	1|1	1|1	1|1	1|1	1|1	ANN=T	synonymous_variant	LOW	c.846C>T	p.Ser282Ser
ERG5	LELG_05188	NW_001813678.1	470705	T	C	353659	GT	1|1	1|1	1|1	1|1	1|1	1|1	1|1	1|1	1|1	1|1	1|1	1|1	1|1	1|1	1|1	1|1	1|1	1|1	1|1	1|1	1|1	1|1	1|1	1|1	1|1	ANN=C	synonymous_variant	LOW	c.942T>C	p.Phe314Phe
ERG5	LELG_05188	NW_001813678.1	470858	C	T	272400	GT	1|1	1|1	1|1	1|1	1|1	1|1	1|1	1|1	1|1	1|1	1|1	1|1	1|1	1|1	0|1	1|1	0|0	0|1	0|1	0|0	1|1	1|1	1|1	1|1	1|1	ANN=T	synonymous_variant	LOW	c.1095C>T	p.Asn365Asn
ERG5	LELG_05188	NW_001813678.1	470981	T	A	116730	GT	0|1	0|1	0|1	0|1	0|1	0|1	0|1	0|1	0|1	0|1	0|1	0|1	0|1	0|1	0|1	0|1	0|0	0|1	0|1	0|0	0|1	0|1	0|1	0|1	0|1	ANN=A	synonymous_variant	LOW	c.1218T>A	p.Pro406Pro
ERG5	LELG_05188	NW_001813678.1	471008	A	G	117791	GT	0|1	0|1	0|1	0|1	0|1	0|1	0|1	0|1	0|1	0|1	0|1	0|1	0|1	0|1	0|0	0|1	0|0	0|0	0|0	0|0	0|1	0|1	0|1	0|1	0|1	ANN=G	synonymous_variant	LOW	c.1245A>G	p.Ala415Ala
ERG5	LELG_05188	NW_001813678.1	471029	C	T	141518	GT	0|1	0|1	0|1	0|1	0|1	0|1	0|1	0|1	0|1	0|1	0|1	0|1	0|1	0|1	0|1	0|1	0|0	0|1	0|1	0|0	0|1	0|1	0|1	0|1	0|1	ANN=T	synonymous_variant	LOW	c.1266C>T	p.Ile422Ile
ERG5	LELG_05188	NW_001813678.1	471215	G	A	96513	GT	0|1	0|1	0|1	0|1	0|1	0|1	0|1	0|1	0|1	0|1	0|1	0|1	0|1	0|1	0|0	0|1	0|0	0|0	0|0	0|0	0|1	0|1	0|1	0|1	0|1	ANN=A	synonymous_variant	LOW	c.1452G>A	p.Lys484Lys
ERG5	LELG_05188	NW_001813678.1	471248	A	G	352958	GT	1|1	1|1	1|1	1|1	1|1	1|1	1|1	1|1	1|1	1|1	1|1	1|1	1|1	1|1	1|1	1|1	1|1	1|1	1|1	1|1	1|1	1|1	1|1	1|1	1|1	ANN=G	synonymous_variant	LOW	c.1485A>G	p.Lys495Lys
ERG5	LELG_05188	NW_001813678.1	471269	T	C	123014	GT	0|1	0|1	0|1	0|1	0|1	0|1	0|1	0|1	0|1	0|1	0|1	0|1	0|1	0|1	0|1	0|1	0|0	0|1	0|1	0|0	0|1	0|1	0|1	0|1	0|1	ANN=C	synonymous_variant	LOW	c.1506T>C	p.Ile502Ile
ERG5	LELG_05188	NW_001813678.1	471272	A	G	316315	GT	1|1	1|1	1|1	1|1	1|1	1|1	1|1	1|1	1|1	1|1	1|1	1|1	1|1	1|1	0|1	1|1	0|0	0|1	0|1	0|0	1|1	1|1	1|1	1|1	1|1	ANN=G	synonymous_variant	LOW	c.1509A>G	p.Lys503Lys
ERG5	LELG_05188	NW_001813678.1	471332	G	A	344007	GT	1|1	1|1	1|1	1|1	1|1	1|1	1|1	1|1	1|1	1|1	1|1	1|1	1|1	1|1	1|1	1|1	1|1	1|1	1|1	1|1	1|1	1|1	1|1	1|1	1|1	ANN=A	synonymous_variant	LOW	c.1569G>A	p.Pro523Pro
ERG5	LELG_05188	NW_001813678.1	471341	T	C	97312	GT	0|1	0|1	0|1	0|1	0|1	0|1	0|1	0|1	0|1	0|1	0|1	0|1	0|1	0|1	0|0	0|1	0|0	0|0	0|0	0|0	0|1	0|1	0|1	0|1	0|1	ANN=C	synonymous_variant	LOW	c.1578T>C	p.Val526Val
ERG6	LELG_02736	NW_001813683.1	1111934	C	T	60821	GT	0|1	0|1	0|1	0|1	0|1	0|1	0|1	0|1	0|1	0|1	0|1	0|1	0|1	0|1	0|0	0|1	0|0	0|0	0|0	0|0	0|1	0|1	0|1	0|1	0|1	ANN=T	synonymous_variant	LOW	c.33C>T	p.Phe11Phe
ERG6	LELG_02736	NW_001813683.1	1112132	C	T	77814.8	GT	0|1	0|1	0|1	0|1	0|1	0|1	0|1	0|1	0|1	0|1	0|1	0|1	0|1	0|1	0|1	0|1	0|1	0|1	0|1	0|1	0|1	0|1	0|1	0|1	0|1	ANN=T	synonymous_variant	LOW	c.231C>T	p.Tyr77Tyr
ERG6	LELG_02736	NW_001813683.1	1112171	G	T	65147	GT	0|1	0|1	0|1	0|1	0|1	0|1	0|1	0|1	0|1	0|1	0|1	0|1	0|1	0|1	0|0	0|1	0|0	0|0	0|0	0|0	0|1	0|1	0|1	0|1	0|1	ANN=T	synonymous_variant	LOW	c.270G>T	p.Ser90Ser
ERG6	LELG_02736	NW_001813683.1	1112258	C	T	61968	GT	0|1	0|1	0|1	0|1	0|1	0|1	0|1	0|1	0|1	0|1	0|1	0|1	0|1	0|1	0|0	0|1	0|0	0|0	0|0	0|0	0|1	0|1	0|1	0|1	0|1	ANN=T	synonymous_variant	LOW	c.357C>T	p.Asn119Asn
ERG6	LELG_02736	NW_001813683.1	1112414	C	T	12578	GT	0|0	0|0	0|0	0|0	0|0	0|0	0|0	0|0	0|0	0|0	0|0	0|0	0|0	0|0	0|1	0|0	0|1	0|1	0|1	0|1	0|0	0|0	0|0	0|0	0|0	ANN=T	synonymous_variant	LOW	c.513C>T	p.Asp171Asp
ERG6	LELG_02736	NW_001813683.1	1112459	C	T	62519	GT	0|1	0|1	0|1	0|1	0|1	0|1	0|1	0|1	0|1	0|1	0|1	0|1	0|1	0|1	0|0	0|1	0|0	0|0	0|0	0|0	0|1	0|1	0|1	0|1	0|1	ANN=T	synonymous_variant	LOW	c.558C>T	p.Phe186Phe
ERG6	LELG_02736	NW_001813683.1	1112477	C	T	156456	GT	1|1	1|1	1|1	1|1	1|1	1|1	1|1	1|1	1|1	1|1	1|1	1|1	1|1	1|1	0|1	1|1	0|1	0|1	0|1	0|1	1|1	1|1	1|1	1|1	1|1	ANN=T	synonymous_variant	LOW	c.576C>T	p.Asp192Asp
ERG6	LELG_02736	NW_001813683.1	1112669	G	A	176258	GT	1|1	1|1	1|1	1|1	1|1	1|1	1|1	1|1	1|1	1|1	1|1	1|1	1|1	1|1	1|1	1|1	1|1	1|1	1|1	1|1	1|1	1|1	1|1	1|1	1|1	ANN=A	synonymous_variant	LOW	c.768G>A	p.Lys256Lys
ERG6	LELG_02736	NW_001813683.1	1112690	T	C	95593.2	GT	0|1	0|1	0|1	0|1	0|1	0|1	0|1	0|1	0|1	0|1	0|1	0|1	0|1	0|1	1|1	0|1	1|1	1|1	1|1	1|1	0|1	0|1	0|1	0|1	0|1	ANN=C	synonymous_variant	LOW	c.789T>C	p.Ala263Ala
ERG6	LELG_02736	NW_001813683.1	1112842	G	A	162141	GT	1|1	1|1	1|1	1|1	1|1	1|1	1|1	1|1	1|1	1|1	1|1	1|1	1|1	1|1	0|1	1|1	0|1	0|1	0|1	0|1	1|1	1|1	1|1	1|1	1|1	ANN=A	missense_variant	MODERATE	c.941G>A	p.Arg314Lys
ERG6	LELG_02736	NW_001813683.1	1113017	A	T	225485	GT	1|1	1|1	1|1	1|1	1|1	1|1	1|1	1|1	1|1	1|1	1|1	1|1	1|1	1|1	0|0	1|1	0|0	0|0	0|0	0|0	1|1	1|1	1|1	1|1	1|1	ANN=T	missense_variant	MODERATE	c.1116A>T	p.Glu372Asp
CDR1	LELG_02875	NW_001813683.1	1520697	G	A	218122	GT	1|1	1|1	1|1	1|1	1|1	1|1	1|1	1|1	1|1	1|1	1|1	1|1	1|1	1|1	1|1	1|1	1|1	1|1	1|1	1|1	1|1	1|1	1|1	1|1	1|1	ANN=A	synonymous_variant	LOW	c.4491C>T	p.Gly1497Gly
CDR1	LELG_02875	NW_001813683.1	1520778	A	G	212597	GT	1|1	1|1	1|1	1|1	1|1	1|1	1|1	1|1	1|1	1|1	1|1	1|1	1|1	1|1	1|1	1|1	1|1	1|1	1|1	1|1	1|1	1|1	1|1	1|1	1|1	ANN=G	synonymous_variant	LOW	c.4410T>C	p.Asn1470Asn
CDR1	LELG_02875	NW_001813683.1	1520829	G	C,A	186165	GT	1|1	1|1	1|1	1|1	1|1	1|1	1|1	1|1	1|1	1|1	1|1	1|1	1|1	1|1	0|2	1|1	0|2	0|2	0|2	0|2	1|1	1|1	1|1	1|1	1|1	ANN=A	synonymous_variant	LOW	c.4359C>T	p.Thr1453Thr	,C	synonymous_variant	LOW	c.4359C>G
CDR1	LELG_02875	NW_001813683.1	1520892	A	G	159123	GT	1|1	1|1	1|1	1|1	1|1	1|1	1|1	1|1	1|1	1|1	1|1	1|1	1|1	1|1	0|0	1|1	0|0	0|0	0|0	0|0	1|1	1|1	1|1	1|1	1|1	ANN=G	synonymous_variant	LOW	c.4296T>C	p.Asn1432Asn
CDR1	LELG_02875	NW_001813683.1	1520925	A	G	191549	GT	1|1	1|1	1|1	1|1	1|1	1|1	1|1	1|1	1|1	1|1	1|1	1|1	1|1	1|1	1|1	1|1	1|1	1|1	1|1	1|1	1|1	1|1	1|1	1|1	1|1	ANN=G	synonymous_variant	LOW	c.4263T>C	p.Thr1421Thr
CDR1	LELG_02875	NW_001813683.1	1521039	G	A	186389	GT	1|1	1|1	1|1	1|1	1|1	1|1	1|1	1|1	1|1	1|1	1|1	1|1	1|1	1|1	0|0	1|1	0|0	0|0	0|0	0|0	1|1	1|1	1|1	1|1	1|1	ANN=A	synonymous_variant	LOW	c.4149C>T	p.Tyr1383Tyr
CDR1	LELG_02875	NW_001813683.1	1521045	A	G	204683	GT	1|1	1|1	1|1	1|1	1|1	1|1	1|1	1|1	1|1	1|1	1|1	1|1	1|1	1|1	0|1	1|1	0|1	0|1	0|1	0|1	1|1	1|1	1|1	1|1	1|1	ANN=G	synonymous_variant	LOW	c.4143T>C	p.Phe1381Phe
CDR1	LELG_02875	NW_001813683.1	1521066	T	C	157475	GT	1|1	1|1	1|1	1|1	1|1	1|1	1|1	1|1	1|1	1|1	1|1	1|1	1|1	1|1	0|0	1|1	0|0	0|0	0|0	0|0	1|1	1|1	1|1	1|1	1|1	ANN=C	synonymous_variant	LOW	c.4122A>G	p.Ala1374Ala
CDR1	LELG_02875	NW_001813683.1	1521084	A	G	189523	GT	1|1	1|1	1|1	1|1	1|1	1|1	1|1	1|1	1|1	1|1	1|1	1|1	1|1	1|1	1|1	1|1	1|1	1|1	1|1	1|1	1|1	1|1	1|1	1|1	1|1	ANN=G	synonymous_variant	LOW	c.4104T>C	p.Val1368Val
CDR1	LELG_02875	NW_001813683.1	1521171	C	T	157742	GT	1|1	1|1	1|1	1|1	1|1	1|1	1|1	1|1	1|1	1|1	1|1	1|1	1|1	1|1	0|0	1|1	0|0	0|0	0|0	0|0	1|1	1|1	1|1	1|1	1|1	ANN=T	synonymous_variant	LOW	c.4017G>A	p.Gln1339Gln
CDR1	LELG_02875	NW_001813683.1	1521321	T	C	180372	GT	1|1	1|1	1|1	1|1	1|1	1|1	1|1	1|1	1|1	1|1	1|1	1|1	1|1	1|1	0|0	1|1	0|0	0|0	0|0	0|0	1|1	1|1	1|1	1|1	1|1	ANN=C	synonymous_variant	LOW	c.3867A>G	p.Gln1289Gln
CDR1	LELG_02875	NW_001813683.1	1521357	G	A	44172.2	GT	0|0	0|0	0|0	0|0	0|0	0|0	0|0	0|0	0|0	0|0	0|0	0|0	0|0	0|0	1|1	0|0	1|1	1|1	1|1	1|1	0|0	0|0	0|0	0|0	0|0	ANN=A	synonymous_variant	LOW	c.3831C>T	p.Phe1277Phe
CDR1	LELG_02875	NW_001813683.1	1521381	G	A	17828	GT	0|0	0|0	0|0	0|0	0|0	0|0	0|0	0|0	0|0	0|0	0|0	0|0	0|0	0|0	0|1	0|0	0|1	0|1	0|1	0|1	0|0	0|0	0|0	0|0	0|0	ANN=A	synonymous_variant	LOW	c.3807C>T	p.Ser1269Ser
CDR1	LELG_02875	NW_001813683.1	1521504	C	T	199421	GT	1|1	1|1	1|1	1|1	1|1	1|1	1|1	1|1	1|1	1|1	1|1	1|1	1|1	1|1	0|0	1|1	0|0	0|0	0|0	0|0	1|1	1|1	1|1	1|1	1|1	ANN=T	synonymous_variant	LOW	c.3684G>A	p.Gln1228Gln
CDR1	LELG_02875	NW_001813683.1	1521534	G	A	275914	GT	1|1	1|1	1|1	1|1	1|1	1|1	1|1	1|1	1|1	1|1	1|1	1|1	1|1	1|1	0|1	1|1	0|1	0|1	0|1	0|1	1|1	1|1	1|1	1|1	1|1	ANN=A	synonymous_variant	LOW	c.3654C>T	p.Phe1218Phe
CDR1	LELG_02875	NW_001813683.1	1521540	A	G	254862	GT	1|1	1|1	1|1	1|1	1|1	1|1	1|1	1|1	1|1	1|1	1|1	1|1	1|1	1|1	0|0	1|1	0|0	0|0	0|0	0|0	1|1	1|1	1|1	1|1	1|1	ANN=G	synonymous_variant	LOW	c.3648T>C	p.Asn1216Asn
CDR1	LELG_02875	NW_001813683.1	1521636	A	G	194071	GT	1|1	1|1	1|1	1|1	1|1	1|1	1|1	1|1	1|1	1|1	1|1	1|1	1|1	1|1	0|0	1|1	0|0	0|0	0|0	0|0	1|1	1|1	1|1	1|1	1|1	ANN=G	synonymous_variant	LOW	c.3552T>C	p.Tyr1184Tyr
CDR1	LELG_02875	NW_001813683.1	1521672	T	A	193747	GT	1|1	1|1	1|1	1|1	1|1	1|1	1|1	1|1	1|1	1|1	1|1	1|1	1|1	1|1	0|0	1|1	0|0	0|0	0|0	0|0	1|1	1|1	1|1	1|1	1|1	ANN=A	synonymous_variant	LOW	c.3516A>T	p.Thr1172Thr
CDR1	LELG_02875	NW_001813683.1	1521680	G	A	18813	GT	0|0	0|0	0|0	0|0	0|0	0|0	0|0	0|0	0|0	0|0	0|0	0|0	0|0	0|0	0|1	0|0	0|1	0|1	0|1	0|1	0|0	0|0	0|0	0|0	0|0	ANN=A	missense_variant	MODERATE	c.3508C>T	p.Pro1170Ser
CDR1	LELG_02875	NW_001813683.1	1521732	A	G	16274	GT	0|0	0|0	0|0	0|0	0|0	0|0	0|0	0|0	0|0	0|0	0|0	0|0	0|0	0|0	0|1	0|0	0|1	0|1	0|1	0|1	0|0	0|0	0|0	0|0	0|0	ANN=G	synonymous_variant	LOW	c.3456T>C	p.Ala1152Ala
CDR1	LELG_02875	NW_001813683.1	1521774	A	G	183923	GT	1|1	1|1	1|1	1|1	1|1	1|1	1|1	1|1	1|1	1|1	1|1	1|1	1|1	1|1	0|0	1|1	0|0	0|0	0|0	0|0	1|1	1|1	1|1	1|1	1|1	ANN=G	synonymous_variant	LOW	c.3414T>C	p.Phe1138Phe
CDR1	LELG_02875	NW_001813683.1	1521792	A	G	179321	GT	1|1	1|1	1|1	1|1	1|1	1|1	1|1	1|1	1|1	1|1	1|1	1|1	1|1	1|1	0|0	1|1	0|0	0|0	0|0	0|0	1|1	1|1	1|1	1|1	1|1	ANN=G	synonymous_variant	LOW	c.3396T>C	p.His1132His
CDR1	LELG_02875	NW_001813683.1	1521867	G	A	188566	GT	1|1	1|1	1|1	1|1	1|1	1|1	1|1	1|1	1|1	1|1	1|1	1|1	1|1	1|1	1|1	1|1	1|1	1|1	1|1	1|1	1|1	1|1	1|1	1|1	1|1	ANN=A	synonymous_variant	LOW	c.3321C>T	p.Gly1107Gly
CDR1	LELG_02875	NW_001813683.1	1521903	G	A	34053.2	GT	0|0	0|0	0|0	0|0	0|0	0|0	0|0	0|0	0|0	0|0	0|0	0|0	0|0	0|0	1|1	0|0	1|1	1|1	1|1	1|1	0|0	0|0	0|0	0|0	0|0	ANN=A	synonymous_variant	LOW	c.3285C>T	p.Gly1095Gly
CDR1	LELG_02875	NW_001813683.1	1521930	A	G	198636	GT	1|1	1|1	1|1	1|1	1|1	1|1	1|1	1|1	1|1	1|1	1|1	1|1	1|1	1|1	1|1	1|1	1|1	1|1	1|1	1|1	1|1	1|1	1|1	1|1	1|1	ANN=G	synonymous_variant	LOW	c.3258T>C	p.Thr1086Thr
CDR1	LELG_02875	NW_001813683.1	1521948	T	C	164568	GT	1|1	1|1	1|1	1|1	1|1	1|1	1|1	1|1	1|1	1|1	1|1	1|1	1|1	1|1	0|0	1|1	0|0	0|0	0|0	0|0	1|1	1|1	1|1	1|1	1|1	ANN=C	synonymous_variant	LOW	c.3240A>G	p.Leu1080Leu
CDR1	LELG_02875	NW_001813683.1	1522044	C	T	15310	GT	0|0	0|0	0|0	0|0	0|0	0|0	0|0	0|0	0|0	0|0	0|0	0|0	0|0	0|0	0|1	0|0	0|1	0|1	0|1	0|1	0|0	0|0	0|0	0|0	0|0	ANN=T	synonymous_variant	LOW	c.3144G>A	p.Leu1048Leu
CDR1	LELG_02875	NW_001813683.1	1522089	G	T	205323	GT	1|1	1|1	1|1	1|1	1|1	1|1	1|1	1|1	1|1	1|1	1|1	1|1	1|1	1|1	0|0	1|1	0|0	0|0	0|0	0|0	1|1	1|1	1|1	1|1	1|1	ANN=T	synonymous_variant	LOW	c.3099C>A	p.Pro1033Pro
CDR1	LELG_02875	NW_001813683.1	1522122	G	A	260103	GT	1|1	1|1	1|1	1|1	1|1	1|1	1|1	1|1	1|1	1|1	1|1	1|1	1|1	1|1	0|0	1|1	0|0	0|0	0|0	0|0	1|1	1|1	1|1	1|1	1|1	ANN=A	synonymous_variant	LOW	c.3066C>T	p.Ala1022Ala
CDR1	LELG_02875	NW_001813683.1	1522182	G	A	347256	GT	1|1	1|1	1|1	1|1	1|1	1|1	1|1	1|1	1|1	1|1	1|1	1|1	1|1	1|1	0|0	1|1	0|0	0|0	0|0	0|0	1|1	1|1	1|1	1|1	1|1	ANN=A	synonymous_variant	LOW	c.3006C>T	p.Ala1002Ala
CDR1	LELG_02875	NW_001813683.1	1522185	A	C	164126	GT	0|1	0|1	0|1	0|1	0|1	0|1	0|1	0|1	0|1	0|1	0|1	0|1	0|1	0|1	0|0	0|1	0|0	0|0	0|0	0|0	0|1	0|1	0|1	0|1	0|1	ANN=C	synonymous_variant	LOW	c.3003T>G	p.Val1001Val
CDR1	LELG_02875	NW_001813683.1	1522271	C	T	24858	GT	0|1	0|1	0|1	0|1	0|1	0|1	0|1	0|1	0|1	0|1	0|1	0|1	0|1	0|1	0|0	0|1	0|0	0|0	0|0	0|0	0|1	0|1	0|1	0|1	0|1	ANN=T	missense_variant	MODERATE	c.2917G>A	p.Val973Ile
CDR1	LELG_02875	NW_001813683.1	1522272	T	G	23454	GT	0|1	0|1	0|1	0|1	0|1	0|1	0|1	0|1	0|1	0|1	0|1	0|1	0|1	0|1	0|0	0|1	0|0	0|0	0|0	0|0	0|1	0|1	0|1	0|1	0|1	ANN=G	missense_variant	MODERATE	c.2916A>C	p.Lys972Asn
CDR1	LELG_02875	NW_001813683.1	1522275	A	G	21042	GT	0|1	0|1	0|1	0|1	0|1	0|1	0|1	0|1	0|1	0|1	0|1	0|1	0|1	0|1	0|0	0|1	0|0	0|0	0|0	0|0	0|1	0|1	0|1	0|1	0|1	ANN=G	synonymous_variant	LOW	c.2913T>C	p.Asn971Asn
CDR1	LELG_02875	NW_001813683.1	1522276	T	C	20583	GT	0|1	0|1	0|1	0|1	0|1	0|1	0|1	0|1	0|1	0|1	0|1	0|1	0|1	0|1	0|0	0|1	0|0	0|0	0|0	0|0	0|1	0|1	0|1	0|1	0|1	ANN=C	missense_variant	MODERATE	c.2912A>G	p.Asn971Ser
CDR1	LELG_02875	NW_001813683.1	1522278	A	C	19202	GT	0|1	0|1	0|1	0|1	0|1	0|1	0|1	0|1	0|1	0|1	0|1	0|1	0|1	0|1	0|0	0|1	0|0	0|0	0|0	0|0	0|1	0|1	0|1	0|1	0|1	ANN=C	synonymous_variant	LOW	c.2910T>G	p.Ser970Ser
CDR1	LELG_02875	NW_001813683.1	1522299	A	G	18620	GT	0|0	0|0	0|0	0|0	0|0	0|0	0|0	0|0	0|0	0|0	0|0	0|0	0|0	0|0	0|1	0|0	0|1	0|1	0|1	0|1	0|0	0|0	0|0	0|0	0|0	ANN=G	synonymous_variant	LOW	c.2889T>C	p.Phe963Phe
CDR1	LELG_02875	NW_001813683.1	1522350	T	C	17200	GT	0|0	0|0	0|0	0|0	0|0	0|0	0|0	0|0	0|0	0|0	0|0	0|0	0|0	0|0	0|1	0|0	0|1	0|1	0|1	0|1	0|0	0|0	0|0	0|0	0|0	ANN=C	synonymous_variant	LOW	c.2838A>G	p.Gln946Gln
CDR1	LELG_02875	NW_001813683.1	1522392	G	A	290.65	GT	0|0	0|0	0|0	0|0	0|0	0|0	0|0	0|0	0|0	0|0	0|0	0|0	0|0	0|0	0|1	0|0	0|0	0|0	0|0	0|0	0|0	0|0	0|0	0|0	0|0	ANN=A	synonymous_variant	LOW	c.2796C>T	p.His932His
CDR1	LELG_02875	NW_001813683.1	1522395	A	T	1234.65	GT	0|0	0|0	0|0	0|0	0|0	0|0	0|0	0|0	0|0	0|0	0|0	0|0	0|0	0|0	0|1	0|0	0|0	0|0	0|0	0|0	0|0	0|0	0|0	0|0	0|0	ANN=T	synonymous_variant	LOW	c.2793T>A	p.Gly931Gly
CDR1	LELG_02875	NW_001813683.1	1522401	C	G	1621.65	GT	0|0	0|0	0|0	0|0	0|0	0|0	0|0	0|0	0|0	0|0	0|0	0|0	0|0	0|0	0|1	0|0	0|0	0|0	0|0	0|0	0|0	0|0	0|0	0|0	0|0	ANN=G	synonymous_variant	LOW	c.2787G>C	p.Val929Val
CDR1	LELG_02875	NW_001813683.1	1522411	T	A	1990.98	GT	0|0	0|0	0|0	0|0	0|0	0|0	0|0	0|0	0|0	0|0	0|0	0|0	0|0	0|0	0|1	0|0	0|0	0|0	0|0	0|0	0|0	0|0	0|0	0|0	0|0	ANN=A	missense_variant	MODERATE	c.2777A>T	p.Glu926Val
CDR1	LELG_02875	NW_001813683.1	1522412	C	T	2029.98	GT	0|0	0|0	0|0	0|0	0|0	0|0	0|0	0|0	0|0	0|0	0|0	0|0	0|0	0|0	0|1	0|0	0|0	0|0	0|0	0|0	0|0	0|0	0|0	0|0	0|0	ANN=T	missense_variant	MODERATE	c.2776G>A	p.Glu926Lys
CDR1	LELG_02875	NW_001813683.1	1522422	G	A	2397.98	GT	0|0	0|0	0|0	0|0	0|0	0|0	0|0	0|0	0|0	0|0	0|0	0|0	0|0	0|0	0|1	0|0	0|0	0|0	0|0	0|0	0|0	0|0	0|0	0|0	0|0	ANN=A	synonymous_variant	LOW	c.2766C>T	p.Ile922Ile
CDR1	LELG_02875	NW_001813683.1	1522449	T	C	191722	GT	1|1	1|1	1|1	1|1	1|1	1|1	1|1	1|1	1|1	1|1	1|1	1|1	1|1	1|1	0|0	1|1	0|0	0|0	0|0	0|0	1|1	1|1	1|1	1|1	1|1	ANN=C	synonymous_variant	LOW	c.2739A>G	p.Leu913Leu
CDR1	LELG_02875	NW_001813683.1	1522482	G	A	35924	GT	0|0	0|0	0|0	0|0	0|0	0|0	0|0	0|0	0|0	0|0	0|0	0|0	0|0	0|0	0|1	0|0	0|1	0|1	0|1	0|1	0|0	0|0	0|0	0|0	0|0	ANN=A	synonymous_variant	LOW	c.2706C>T	p.Ser902Ser
CDR1	LELG_02875	NW_001813683.1	1522497	A	C	241127	GT	1|1	1|1	1|1	1|1	1|1	1|1	1|1	1|1	1|1	1|1	1|1	1|1	1|1	1|1	0|1	1|1	0|1	0|1	0|1	0|1	1|1	1|1	1|1	1|1	1|1	ANN=C	synonymous_variant	LOW	c.2691T>G	p.Ala897Ala
CDR1	LELG_02875	NW_001813683.1	1522566	C	T	215529	GT	1|1	1|1	1|1	1|1	1|1	1|1	1|1	1|1	1|1	1|1	1|1	1|1	1|1	1|1	0|0	1|1	0|0	0|0	0|0	0|0	1|1	1|1	1|1	1|1	1|1	ANN=T	synonymous_variant	LOW	c.2622G>A	p.Lys874Lys
CDR1	LELG_02875	NW_001813683.1	1522599	G	A	17424	GT	0|0	0|0	0|0	0|0	0|0	0|0	0|0	0|0	0|0	0|0	0|0	0|0	0|0	0|0	0|1	0|0	0|1	0|1	0|1	0|1	0|0	0|0	0|0	0|0	0|0	ANN=A	synonymous_variant	LOW	c.2589C>T	p.Ile863Ile
CDR1	LELG_02875	NW_001813683.1	1522605	C	T	45897	GT	0|0	0|0	0|0	0|0	0|0	0|0	0|0	0|0	0|0	0|0	0|0	0|0	0|0	0|0	0|1	0|0	0|1	0|1	0|1	0|1	0|0	0|0	0|0	0|0	0|0	ANN=T	synonymous_variant	LOW	c.2583G>A	p.Lys861Lys
CDR1	LELG_02875	NW_001813683.1	1522629	A	G	231795	GT	1|1	1|1	1|1	1|1	1|1	1|1	1|1	1|1	1|1	1|1	1|1	1|1	1|1	1|1	0|0	1|1	0|0	0|0	0|0	0|0	1|1	1|1	1|1	1|1	1|1	ANN=G	synonymous_variant	LOW	c.2559T>C	p.Ser853Ser
CDR1	LELG_02875	NW_001813683.1	1522650	G	A	48185	GT	0|0	0|0	0|0	0|0	0|0	0|0	0|0	0|0	0|0	0|0	0|0	0|0	0|0	0|0	0|1	0|0	0|1	0|1	0|1	0|1	0|0	0|0	0|0	0|0	0|0	ANN=A	synonymous_variant	LOW	c.2538C>T	p.Phe846Phe
CDR1	LELG_02875	NW_001813683.1	1522713	A	G	194907	GT	1|1	1|1	1|1	1|1	1|1	1|1	1|1	1|1	1|1	1|1	1|1	1|1	1|1	1|1	0|0	1|1	0|0	0|0	0|0	0|0	1|1	1|1	1|1	1|1	1|1	ANN=G	synonymous_variant	LOW	c.2475T>C	p.Asn825Asn
CDR1	LELG_02875	NW_001813683.1	1522830	T	C	221062	GT	1|1	1|1	1|1	1|1	1|1	1|1	1|1	1|1	1|1	1|1	1|1	1|1	1|1	1|1	0|0	1|1	0|0	0|0	0|0	0|0	1|1	1|1	1|1	1|1	1|1	ANN=C	synonymous_variant	LOW	c.2358A>G	p.Lys786Lys
CDR1	LELG_02875	NW_001813683.1	1522836	G	A	223131	GT	1|1	1|1	1|1	1|1	1|1	1|1	1|1	1|1	1|1	1|1	1|1	1|1	1|1	1|1	0|0	1|1	0|0	0|0	0|0	0|0	1|1	1|1	1|1	1|1	1|1	ANN=A	synonymous_variant	LOW	c.2352C>T	p.Phe784Phe
CDR1	LELG_02875	NW_001813683.1	1522869	A	G	321813	GT	1|1	1|1	1|1	1|1	1|1	1|1	1|1	1|1	1|1	1|1	1|1	1|1	1|1	1|1	1|1	1|1	1|1	1|1	1|1	1|1	1|1	1|1	1|1	1|1	1|1	ANN=G	synonymous_variant	LOW	c.2319T>C	p.Phe773Phe
CDR1	LELG_02875	NW_001813683.1	1522890	A	G	327300	GT	1|1	1|1	1|1	1|1	1|1	1|1	1|1	1|1	1|1	1|1	1|1	1|1	1|1	1|1	1|1	1|1	1|1	1|1	1|1	1|1	1|1	1|1	1|1	1|1	1|1	ANN=G	synonymous_variant	LOW	c.2298T>C	p.Ile766Ile
CDR1	LELG_02875	NW_001813683.1	1522944	G	A	189314	GT	1|1	1|1	1|1	1|1	1|1	1|1	1|1	1|1	1|1	1|1	1|1	1|1	1|1	1|1	0|0	1|1	0|0	0|0	0|0	0|0	1|1	1|1	1|1	1|1	1|1	ANN=A	synonymous_variant	LOW	c.2244C>T	p.Tyr748Tyr
CDR1	LELG_02875	NW_001813683.1	1523072	C	T	206772	GT	1|1	1|1	1|1	1|1	1|1	1|1	1|1	1|1	1|1	1|1	1|1	1|1	1|1	1|1	0|0	1|1	0|0	0|0	0|0	0|0	1|1	1|1	1|1	1|1	1|1	ANN=T	missense_variant	MODERATE	c.2116G>A	p.Asp706Asn
CDR1	LELG_02875	NW_001813683.1	1523076	A	G	210680	GT	1|1	1|1	1|1	1|1	1|1	1|1	1|1	1|1	1|1	1|1	1|1	1|1	1|1	1|1	0|0	1|1	0|0	0|0	0|0	0|0	1|1	1|1	1|1	1|1	1|1	ANN=G	synonymous_variant	LOW	c.2112T>C	p.Phe704Phe
CDR1	LELG_02875	NW_001813683.1	1523079	T	C	208487	GT	1|1	1|1	1|1	1|1	1|1	1|1	1|1	1|1	1|1	1|1	1|1	1|1	1|1	1|1	0|0	1|1	0|0	0|0	0|0	0|0	1|1	1|1	1|1	1|1	1|1	ANN=C	synonymous_variant	LOW	c.2109A>G	p.Glu703Glu
CDR1	LELG_02875	NW_001813683.1	1523103	T	C	174086	GT	1|1	1|1	1|1	1|1	1|1	1|1	1|1	1|1	1|1	1|1	1|1	1|1	1|1	1|1	0|0	1|1	0|0	0|0	0|0	0|0	1|1	1|1	1|1	1|1	1|1	ANN=C	synonymous_variant	LOW	c.2085A>G	p.Val695Val
CDR1	LELG_02875	NW_001813683.1	1523124	A	G	57824.2	GT	0|0	0|0	0|0	0|0	0|0	0|0	0|0	0|0	0|0	0|0	0|0	0|0	0|0	0|0	1|1	0|0	1|1	1|1	1|1	1|1	0|0	0|0	0|0	0|0	0|0	ANN=G	synonymous_variant	LOW	c.2064T>C	p.Tyr688Tyr
CDR1	LELG_02875	NW_001813683.1	1523136	T	C	166579	GT	1|1	1|1	1|1	1|1	1|1	1|1	1|1	1|1	1|1	1|1	1|1	1|1	1|1	1|1	0|0	1|1	0|0	0|0	0|0	0|0	1|1	1|1	1|1	1|1	1|1	ANN=C	synonymous_variant	LOW	c.2052A>G	p.Arg684Arg
CDR1	LELG_02875	NW_001813683.1	1523166	G	A	163089	GT	1|1	1|1	1|1	1|1	1|1	1|1	1|1	1|1	1|1	1|1	1|1	1|1	1|1	1|1	0|0	1|1	0|0	0|0	0|0	0|0	1|1	1|1	1|1	1|1	1|1	ANN=A	synonymous_variant	LOW	c.2022C>T	p.Ile674Ile
CDR1	LELG_02875	NW_001813683.1	1523307	A	G	171486	GT	1|1	1|1	1|1	1|1	1|1	1|1	1|1	1|1	1|1	1|1	1|1	1|1	1|1	1|1	0|0	1|1	0|0	0|0	0|0	0|0	1|1	1|1	1|1	1|1	1|1	ANN=G	synonymous_variant	LOW	c.1881T>C	p.Tyr627Tyr
CDR1	LELG_02875	NW_001813683.1	1523340	G	A	187224	GT	1|1	1|1	1|1	1|1	1|1	1|1	1|1	1|1	1|1	1|1	1|1	1|1	1|1	1|1	0|0	1|1	0|0	0|0	0|0	0|0	1|1	1|1	1|1	1|1	1|1	ANN=A	synonymous_variant	LOW	c.1848C>T	p.Asn616Asn
CDR1	LELG_02875	NW_001813683.1	1523364	G	A	227988	GT	1|1	1|1	1|1	1|1	1|1	1|1	1|1	1|1	1|1	1|1	1|1	1|1	1|1	1|1	0|0	1|1	0|0	0|0	0|0	0|0	1|1	1|1	1|1	1|1	1|1	ANN=A	synonymous_variant	LOW	c.1824C>T	p.Asn608Asn
CDR1	LELG_02875	NW_001813683.1	1523370	A	G	247572	GT	1|1	1|1	1|1	1|1	1|1	1|1	1|1	1|1	1|1	1|1	1|1	1|1	1|1	1|1	0|1	1|1	0|1	0|1	0|1	0|1	1|1	1|1	1|1	1|1	1|1	ANN=G	synonymous_variant	LOW	c.1818T>C	p.Ser606Ser
CDR1	LELG_02875	NW_001813683.1	1523376	G	C	227204	GT	1|1	1|1	1|1	1|1	1|1	1|1	1|1	1|1	1|1	1|1	1|1	1|1	1|1	1|1	0|0	1|1	0|0	0|0	0|0	0|0	1|1	1|1	1|1	1|1	1|1	ANN=C	synonymous_variant	LOW	c.1812C>G	p.Ser604Ser
CDR1	LELG_02875	NW_001813683.1	1523391	A	G	198947	GT	1|1	1|1	1|1	1|1	1|1	1|1	1|1	1|1	1|1	1|1	1|1	1|1	1|1	1|1	0|0	1|1	0|0	0|0	0|0	0|0	1|1	1|1	1|1	1|1	1|1	ANN=G	synonymous_variant	LOW	c.1797T>C	p.Val599Val
CDR1	LELG_02875	NW_001813683.1	1523408	C	T	185209	GT	1|1	1|1	1|1	1|1	1|1	1|1	1|1	1|1	1|1	1|1	1|1	1|1	1|1	1|1	0|0	1|1	0|0	0|0	0|0	0|0	1|1	1|1	1|1	1|1	1|1	ANN=T	missense_variant	MODERATE	c.1780G>A	p.Val594Ile
CDR1	LELG_02875	NW_001813683.1	1523421	C	T	193922	GT	1|1	1|1	1|1	1|1	1|1	1|1	1|1	1|1	1|1	1|1	1|1	1|1	1|1	1|1	0|0	1|1	0|0	0|0	0|0	0|0	1|1	1|1	1|1	1|1	1|1	ANN=T	synonymous_variant	LOW	c.1767G>A	p.Ala589Ala
CDR1	LELG_02875	NW_001813683.1	1523433	G	A	194520	GT	1|1	1|1	1|1	1|1	1|1	1|1	1|1	1|1	1|1	1|1	1|1	1|1	1|1	1|1	0|0	1|1	0|0	0|0	0|0	0|0	1|1	1|1	1|1	1|1	1|1	ANN=A	synonymous_variant	LOW	c.1755C>T	p.Pro585Pro
CDR1	LELG_02875	NW_001813683.1	1523444	G	A	21395	GT	0|0	0|0	0|0	0|0	0|0	0|0	0|0	0|0	0|0	0|0	0|0	0|0	0|0	0|0	0|1	0|0	0|1	0|1	0|1	0|1	0|0	0|0	0|0	0|0	0|0	ANN=A	synonymous_variant	LOW	c.1744C>T	p.Leu582Leu
CDR1	LELG_02875	NW_001813683.1	1523445	A	T	21598	GT	0|0	0|0	0|0	0|0	0|0	0|0	0|0	0|0	0|0	0|0	0|0	0|0	0|0	0|0	0|1	0|0	0|1	0|1	0|1	0|1	0|0	0|0	0|0	0|0	0|0	ANN=T	synonymous_variant	LOW	c.1743T>A	p.Ala581Ala
CDR1	LELG_02875	NW_001813683.1	1523448	G	A	21752	GT	0|0	0|0	0|0	0|0	0|0	0|0	0|0	0|0	0|0	0|0	0|0	0|0	0|0	0|0	0|1	0|0	0|1	0|1	0|1	0|1	0|0	0|0	0|0	0|0	0|0	ANN=A	synonymous_variant	LOW	c.1740C>T	p.Tyr580Tyr
CDR1	LELG_02875	NW_001813683.1	1523454	T	C	217350	GT	1|1	1|1	1|1	1|1	1|1	1|1	1|1	1|1	1|1	1|1	1|1	1|1	1|1	1|1	0|1	1|1	0|1	0|1	0|1	0|1	1|1	1|1	1|1	1|1	1|1	ANN=C	synonymous_variant	LOW	c.1734A>G	p.Lys578Lys
CDR1	LELG_02875	NW_001813683.1	1523472	T	A	211412	GT	1|1	1|1	1|1	1|1	1|1	1|1	1|1	1|1	1|1	1|1	1|1	1|1	1|1	1|1	0|1	1|1	0|1	0|1	0|1	0|1	1|1	1|1	1|1	1|1	1|1	ANN=A	synonymous_variant	LOW	c.1716A>T	p.Pro572Pro
CDR1	LELG_02875	NW_001813683.1	1523499	T	C	718.65	GT	0|0	0|0	0|0	0|0	0|0	0|0	0|0	0|0	0|0	0|0	0|0	0|0	0|0	0|0	0|0	0|0	0|0	0|0	0|1	0|0	0|0	0|0	0|0	0|0	0|0	ANN=C	synonymous_variant	LOW	c.1689A>G	p.Glu563Glu
CDR1	LELG_02875	NW_001813683.1	1523502	C	T	673.65	GT	0|0	0|0	0|0	0|0	0|0	0|0	0|0	0|0	0|0	0|0	0|0	0|0	0|0	0|0	0|0	0|0	0|0	0|0	0|1	0|0	0|0	0|0	0|0	0|0	0|0	ANN=T	synonymous_variant	LOW	c.1686G>A	p.Leu562Leu
CDR1	LELG_02875	NW_001813683.1	1523511	G	T	667.65	GT	0|0	0|0	0|0	0|0	0|0	0|0	0|0	0|0	0|0	0|0	0|0	0|0	0|0	0|0	0|0	0|0	0|0	0|0	0|1	0|0	0|0	0|0	0|0	0|0	0|0	ANN=T	synonymous_variant	LOW	c.1677C>A	p.Ala559Ala
CDR1	LELG_02875	NW_001813683.1	1523529	C	T	203.65	GT	0|0	0|0	0|0	0|0	0|0	0|0	0|0	0|0	0|0	0|0	0|0	0|0	0|0	0|0	0|0	0|0	0|0	0|0	0|1	0|0	0|0	0|0	0|0	0|0	0|0	ANN=T	synonymous_variant	LOW	c.1659G>A	p.Val553Val
CDR1	LELG_02875	NW_001813683.1	1523568	G	A	233638	GT	1|1	1|1	1|1	1|1	1|1	1|1	1|1	1|1	1|1	1|1	1|1	1|1	1|1	1|1	0|0	1|1	0|0	0|0	0|0	0|0	1|1	1|1	1|1	1|1	1|1	ANN=A	synonymous_variant	LOW	c.1620C>T	p.Asp540Asp
CDR1	LELG_02875	NW_001813683.1	1523574	C	A	232158	GT	1|1	1|1	1|1	1|1	1|1	1|1	1|1	1|1	1|1	1|1	1|1	1|1	1|1	1|1	0|0	1|1	0|0	0|0	0|0	0|0	1|1	1|1	1|1	1|1	1|1	ANN=A	synonymous_variant	LOW	c.1614G>T	p.Thr538Thr
CDR1	LELG_02875	NW_001813683.1	1523601	G	C	192865	GT	1|1	1|1	1|1	1|1	1|1	1|1	1|1	1|1	1|1	1|1	1|1	1|1	1|1	1|1	0|0	1|1	0|0	0|0	0|0	0|0	1|1	1|1	1|1	1|1	1|1	ANN=C	synonymous_variant	LOW	c.1587C>G	p.Ser529Ser
CDR1	LELG_02875	NW_001813683.1	1523625	T	C	194080	GT	1|1	1|1	1|1	1|1	1|1	1|1	1|1	1|1	1|1	1|1	1|1	1|1	1|1	1|1	0|0	1|1	0|0	0|0	0|0	0|0	1|1	1|1	1|1	1|1	1|1	ANN=C	synonymous_variant	LOW	c.1563A>G	p.Gln521Gln
CDR1	LELG_02875	NW_001813683.1	1523646	G	A	190392	GT	1|1	1|1	1|1	1|1	1|1	1|1	1|1	1|1	1|1	1|1	1|1	1|1	1|1	1|1	0|0	1|1	0|0	0|0	0|0	0|0	1|1	1|1	1|1	1|1	1|1	ANN=A	synonymous_variant	LOW	c.1542C>T	p.Thr514Thr
CDR1	LELG_02875	NW_001813683.1	1523787	C	T	15718	GT	0|0	0|0	0|0	0|0	0|0	0|0	0|0	0|0	0|0	0|0	0|0	0|0	0|0	0|0	0|1	0|0	0|1	0|1	0|1	0|1	0|0	0|0	0|0	0|0	0|0	ANN=T	synonymous_variant	LOW	c.1401G>A	p.Lys467Lys
CDR1	LELG_02875	NW_001813683.1	1523880	C	A	17736	GT	0|0	0|0	0|0	0|0	0|0	0|0	0|0	0|0	0|0	0|0	0|0	0|0	0|0	0|0	0|1	0|0	0|1	0|1	0|1	0|1	0|0	0|0	0|0	0|0	0|0	ANN=A	missense_variant	MODERATE	c.1308G>T	p.Glu436Asp
CDR1	LELG_02875	NW_001813683.1	1523907	G	T	222198	GT	1|1	1|1	1|1	1|1	1|1	1|1	1|1	1|1	1|1	1|1	1|1	1|1	1|1	1|1	1|1	1|1	1|1	1|1	1|1	1|1	1|1	1|1	1|1	1|1	1|1	ANN=T	missense_variant	MODERATE	c.1281C>A	p.Asp427Glu
CDR1	LELG_02875	NW_001813683.1	1523937	T	C	181066	GT	1|1	1|1	1|1	1|1	1|1	1|1	1|1	1|1	1|1	1|1	1|1	1|1	1|1	1|1	0|0	1|1	0|0	0|0	0|0	0|0	1|1	1|1	1|1	1|1	1|1	ANN=C	synonymous_variant	LOW	c.1251A>G	p.Pro417Pro
CDR1	LELG_02875	NW_001813683.1	1523943	A	T	241433	GT	1|1	1|1	1|1	1|1	1|1	1|1	1|1	1|1	1|1	1|1	1|1	1|1	1|1	1|1	0|0	1|1	0|0	0|0	0|0	0|0	1|1	1|1	1|1	1|1	1|1	ANN=T	synonymous_variant	LOW	c.1245T>A	p.Thr415Thr
CDR1	LELG_02875	NW_001813683.1	1523946	G	A	245947	GT	1|1	1|1	1|1	1|1	1|1	1|1	1|1	1|1	1|1	1|1	1|1	1|1	1|1	1|1	0|0	1|1	0|0	0|0	0|0	0|0	1|1	1|1	1|1	1|1	1|1	ANN=A	synonymous_variant	LOW	c.1242C>T	p.Ile414Ile
CDR1	LELG_02875	NW_001813683.1	1523967	A	G	25827	GT	0|1	0|1	0|1	0|1	0|1	0|1	0|1	0|1	0|1	0|1	0|1	0|1	0|1	0|1	0|0	0|1	0|0	0|0	0|0	0|0	0|1	0|1	0|1	0|1	0|1	ANN=G	synonymous_variant	LOW	c.1221T>C	p.Thr407Thr
CDR1	LELG_02875	NW_001813683.1	1524006	G	A	154252	GT	0|1	0|1	0|1	0|1	0|1	0|1	0|1	0|1	0|1	0|1	0|1	0|1	0|1	0|1	0|0	0|1	0|0	0|0	0|0	0|0	0|1	0|1	0|1	0|1	0|1	ANN=A	synonymous_variant	LOW	c.1182C>T	p.Phe394Phe
CDR1	LELG_02875	NW_001813683.1	1524012	C	T	358968	GT	1|1	1|1	1|1	1|1	1|1	1|1	1|1	1|1	1|1	1|1	1|1	1|1	1|1	1|1	1|1	1|1	1|1	1|1	1|1	1|1	1|1	1|1	1|1	1|1	1|1	ANN=T	synonymous_variant	LOW	c.1176G>A	p.Glu392Glu
CDR1	LELG_02875	NW_001813683.1	1524066	C	A	17531	GT	0|0	0|0	0|0	0|0	0|0	0|0	0|0	0|0	0|0	0|0	0|0	0|0	0|0	0|0	0|1	0|0	0|1	0|1	0|1	0|1	0|0	0|0	0|0	0|0	0|0	ANN=A	synonymous_variant	LOW	c.1122G>T	p.Val374Val
CDR1	LELG_02875	NW_001813683.1	1524072	T	C	352061	GT	1|1	1|1	1|1	1|1	1|1	1|1	1|1	1|1	1|1	1|1	1|1	1|1	1|1	1|1	0|0	1|1	0|0	0|0	0|0	0|0	1|1	1|1	1|1	1|1	1|1	ANN=C	synonymous_variant	LOW	c.1116A>G	p.Lys372Lys
CDR1	LELG_02875	NW_001813683.1	1524126	G	A	23784	GT	0|0	0|0	0|0	0|0	0|0	0|0	0|0	0|0	0|0	0|0	0|0	0|0	0|0	0|0	0|1	0|0	0|1	0|1	0|1	0|1	0|0	0|0	0|0	0|0	0|0	ANN=A	synonymous_variant	LOW	c.1062C>T	p.Thr354Thr
CDR1	LELG_02875	NW_001813683.1	1524135	A	G	24342	GT	0|0	0|0	0|0	0|0	0|0	0|0	0|0	0|0	0|0	0|0	0|0	0|0	0|0	0|0	0|1	0|0	0|1	0|1	0|1	0|1	0|0	0|0	0|0	0|0	0|0	ANN=G	synonymous_variant	LOW	c.1053T>C	p.Leu351Leu
CDR1	LELG_02875	NW_001813683.1	1524147	G	A	338944	GT	1|1	1|1	1|1	1|1	1|1	1|1	1|1	1|1	1|1	1|1	1|1	1|1	1|1	1|1	0|0	1|1	0|0	0|0	0|0	0|0	1|1	1|1	1|1	1|1	1|1	ANN=A	synonymous_variant	LOW	c.1041C>T	p.Ala347Ala
CDR1	LELG_02875	NW_001813683.1	1524180	G	A	111607	GT	0|1	0|1	0|1	0|1	0|1	0|1	0|1	0|1	0|1	0|1	0|1	0|1	0|1	0|1	0|0	0|1	0|0	0|0	0|0	0|0	0|1	0|1	0|1	0|1	0|1	ANN=A	synonymous_variant	LOW	c.1008C>T	p.Thr336Thr
CDR1	LELG_02875	NW_001813683.1	1524186	T	A	108893	GT	0|1	0|1	0|1	0|1	0|1	0|1	0|1	0|1	0|1	0|1	0|1	0|1	0|1	0|1	0|0	0|1	0|0	0|0	0|0	0|0	0|1	0|1	0|1	0|1	0|1	ANN=A	synonymous_variant	LOW	c.1002A>T	p.Ala334Ala
CDR1	LELG_02875	NW_001813683.1	1524204	G	T	159477	GT	0|1	0|1	0|1	0|1	0|1	0|1	0|1	0|1	0|1	0|1	0|1	0|1	0|1	0|1	0|0	0|1	0|0	0|0	0|0	0|0	0|1	0|1	0|1	0|1	0|1	ANN=T	synonymous_variant	LOW	c.984C>A	p.Ala328Ala
CDR1	LELG_02875	NW_001813683.1	1524240	T	C	22212.9	GT	0|0	0|1	0|0	0|1	0|1	0|1	0|1	0|1	0|1	0|0	0|1	0|1	0|1	0|1	0|0	0|1	0|0	0|0	0|0	0|0	0|1	0|1	0|0	0|1	0|1	ANN=C	synonymous_variant	LOW	c.948A>G	p.Ser316Ser
CDR1	LELG_02875	NW_001813683.1	1524243	T	A	21274.9	GT	0|0	0|1	0|0	0|1	0|1	0|1	0|1	0|1	0|1	0|0	0|1	0|1	0|1	0|1	0|0	0|1	0|0	0|0	0|0	0|0	0|1	0|1	0|0	0|1	0|1	ANN=A	synonymous_variant	LOW	c.945A>T	p.Ala315Ala
CDR1	LELG_02875	NW_001813683.1	1524244	G	A	20070.9	GT	0|0	0|1	0|0	0|1	0|1	0|1	0|1	0|1	0|1	0|0	0|1	0|1	0|1	0|1	0|0	0|1	0|0	0|0	0|0	0|0	0|1	0|1	0|0	0|1	0|1	ANN=A	missense_variant	MODERATE	c.944C>T	p.Ala315Val
CDR1	LELG_02875	NW_001813683.1	1524249	A	G	16993.9	GT	0|0	0|1	0|0	0|1	0|1	0|1	0|1	0|1	0|1	0|0	0|1	0|1	0|1	0|1	0|0	0|1	0|0	0|0	0|0	0|0	0|1	0|1	0|0	0|1	0|1	ANN=G	synonymous_variant	LOW	c.939T>C	p.Ala313Ala
CDR1	LELG_02875	NW_001813683.1	1524252	A	G	14123.6	GT	0|0	0|1	0|0	0|1	0|1	0|1	0|0	0|1	0|1	0|0	0|1	0|1	0|1	0|1	0|0	0|1	0|0	0|0	0|0	0|0	0|1	0|1	0|0	0|1	0|1	ANN=G	synonymous_variant	LOW	c.936T>C	p.Ile312Ile
CDR1	LELG_02875	NW_001813683.1	1524255	C	G	10585.4	GT	0|0	0|1	0|0	0|1	0|1	0|1	0|0	0|1	0|1	0|0	0|1	0|1	0|1	0|1	0|0	0|1	0|0	0|0	0|0	0|0	0|1	0|1	0|0	0|1	0|1	ANN=G	synonymous_variant	LOW	c.933G>C	p.Ser311Ser
CDR1	LELG_02875	NW_001813683.1	1524258	A	G	7906.88	GT	0|0	0|1	0|0	0|1	0|0	0|1	0|0	0|1	0|1	0|0	0|1	0|1	0|1	0|1	0|0	0|1	0|0	0|0	0|0	0|0	0|1	0|1	0|0	0|1	0|1	ANN=G	synonymous_variant	LOW	c.930T>C	p.Val310Val
CDR1	LELG_02875	NW_001813683.1	1524261	T	C	5725.86	GT	0|0	0|1	0|0	0|1	0|0	0|1	0|0	0|1	0|1	0|0	0|1	0|1	0|1	0|1	0|0	0|1	0|0	0|0	0|0	0|0	0|1	0|1	0|0	0|1	0|1	ANN=C	synonymous_variant	LOW	c.927A>G	p.Arg309Arg
CDR1	LELG_02875	NW_001813683.1	1524264	C	T	4065.64	GT	0|0	0|1	0|0	0|1	0|0	0|1	0|0	0|0	0|1	0|0	0|1	0|1	0|1	0|1	0|0	0|1	0|0	0|0	0|0	0|0	0|1	0|1	0|0	0|1	0|1	ANN=T	synonymous_variant	LOW	c.924G>A	p.Lys308Lys
CDR1	LELG_02875	NW_001813683.1	1524267	T	G	2928.62	GT	0|0	0|1	0|0	0|1	0|0	0|1	0|0	0|0	0|0	0|0	0|0	0|1	0|1	0|1	0|0	0|1	0|0	0|0	0|0	0|0	0|0	0|1	0|0	0|1	0|1	ANN=G	missense_variant	MODERATE	c.921A>C	p.Arg307Ser
CDR1	LELG_02875	NW_001813683.1	1524269	T	G	1357.67	GT	0|0	0|0	0|0	0|1	0|0	0|1	0|0	0|0	0|0	0|0	0|0	0|1	0|0	0|1	0|0	0|0	0|0	0|0	0|0	0|0	0|0	0|1	0|0	0|1	0|1	ANN=G	synonymous_variant	LOW	c.919A>C	p.Arg307Arg
CDR1	LELG_02875	NW_001813683.1	1524270	C	T	552.09	GT	0|0	0|0	0|0	0|1	0|0	0|1	0|0	0|0	0|0	0|0	0|0	0|0	0|0	0|0	0|0	0|0	0|0	0|0	0|0	0|0	0|0	0|0	0|0	0|1	0|0	ANN=T	synonymous_variant	LOW	c.918G>A	p.Glu306Glu
CDR1	LELG_02875	NW_001813683.1	1524273	A	G	229.82	GT	0|0	0|0	0|0	0|0	0|0	0|1	0|0	0|0	0|0	0|0	0|0	0|0	0|0	0|0	0|0	0|0	0|0	0|0	0|0	0|0	0|0	0|0	0|0	0|1	0|0	ANN=G	synonymous_variant	LOW	c.915T>C	p.Gly305Gly
CDR1	LELG_02875	NW_001813683.1	1524294	G	A	175197	GT	1|1	1|1	1|1	1|1	1|1	1|1	1|1	1|1	1|1	1|1	1|1	1|1	1|1	1|1	0|0	1|1	0|0	0|0	0|0	0|0	1|1	1|1	1|1	1|1	1|1	ANN=A	synonymous_variant	LOW	c.894C>T	p.Phe298Phe
CDR1	LELG_02875	NW_001813683.1	1524417	T	A	162416	GT	1|1	1|1	1|1	1|1	1|1	1|1	1|1	1|1	1|1	1|1	1|1	1|1	1|1	1|1	0|0	1|1	0|0	0|0	0|0	0|0	1|1	1|1	1|1	1|1	1|1	ANN=A	synonymous_variant	LOW	c.771A>T	p.Leu257Leu
CDR1	LELG_02875	NW_001813683.1	1524519	A	T	14911	GT	0|0	0|0	0|0	0|0	0|0	0|0	0|0	0|0	0|0	0|0	0|0	0|0	0|0	0|0	0|1	0|0	0|1	0|1	0|1	0|1	0|0	0|0	0|0	0|0	0|0	ANN=T	missense_variant	MODERATE	c.669T>A	p.Asp223Glu
CDR1	LELG_02875	NW_001813683.1	1524594	T	C	175666	GT	1|1	1|1	1|1	1|1	1|1	1|1	1|1	1|1	1|1	1|1	1|1	1|1	1|1	1|1	0|1	1|1	0|1	0|1	0|1	0|1	1|1	1|1	1|1	1|1	1|1	ANN=C	synonymous_variant	LOW	c.594A>G	p.Thr198Thr
CDR1	LELG_02875	NW_001813683.1	1524717	G	A	185053	GT	1|1	1|1	1|1	1|1	1|1	1|1	1|1	1|1	1|1	1|1	1|1	1|1	1|1	1|1	0|1	1|1	0|1	0|1	0|1	0|1	1|1	1|1	1|1	1|1	1|1	ANN=A	synonymous_variant	LOW	c.471C>T	p.Leu157Leu
CDR1	LELG_02875	NW_001813683.1	1524738	G	A,C	206698	GT	1|1	1|1	1|1	1|1	1|1	1|1	1|1	1|1	1|1	1|1	1|1	1|1	1|1	1|1	1|2	1|1	1|2	1|2	1|2	1|2	1|1	1|1	1|1	1|1	1|1	ANN=A	synonymous_variant	LOW	c.450C>T	p.Ala150Ala	,C	synonymous_variant	LOW	c.450C>G
CDR1	LELG_02875	NW_001813683.1	1524798	G	A	201169	GT	1|1	1|1	1|1	1|1	1|1	1|1	1|1	1|1	1|1	1|1	1|1	1|1	1|1	1|1	1|1	1|1	1|1	1|1	1|1	1|1	1|1	1|1	1|1	1|1	1|1	ANN=A	synonymous_variant	LOW	c.390C>T	p.Tyr130Tyr
CDR1	LELG_02875	NW_001813683.1	1524824	C	T	193066	GT	1|1	1|1	1|1	1|1	1|1	1|1	1|1	1|1	1|1	1|1	1|1	1|1	1|1	1|1	1|1	1|1	1|1	1|1	1|1	1|1	1|1	1|1	1|1	1|1	1|1	ANN=T	missense_variant	MODERATE	c.364G>A	p.Val122Ile
CDR1	LELG_02875	NW_001813683.1	1524954	G	A	150463	GT	1|1	1|1	1|1	1|1	1|1	1|1	1|1	1|1	1|1	1|1	1|1	1|1	1|1	1|1	0|0	1|1	0|0	0|0	0|0	0|0	1|1	1|1	1|1	1|1	1|1	ANN=A	synonymous_variant	LOW	c.234C>T	p.Asn78Asn
CDR1	LELG_02875	NW_001813683.1	1525047	A	T	179794	GT	1|1	1|1	1|1	1|1	1|1	1|1	1|1	1|1	1|1	1|1	1|1	1|1	1|1	1|1	0|0	1|1	0|0	0|0	0|0	0|0	1|1	1|1	1|1	1|1	1|1	ANN=T	synonymous_variant	LOW	c.141T>A	p.Ala47Ala
CDR1	LELG_02875	NW_001813683.1	1525053	C	T	220667	GT	1|1	1|1	1|1	1|1	1|1	1|1	1|1	1|1	1|1	1|1	1|1	1|1	1|1	1|1	1|1	1|1	1|1	1|1	1|1	1|1	1|1	1|1	1|1	1|1	1|1	ANN=T	synonymous_variant	LOW	c.135G>A	p.Gln45Gln
CDR1	LELG_02875	NW_001813683.1	1525077	G	A	192437	GT	1|1	1|1	1|1	1|1	1|1	1|1	1|1	1|1	1|1	1|1	1|1	1|1	1|1	1|1	1|1	1|1	1|1	1|1	1|1	1|1	1|1	1|1	1|1	1|1	1|1	ANN=A	synonymous_variant	LOW	c.111C>T	p.Asn37Asn
CDR1	LELG_02875	NW_001813683.1	1525125	C	T	10306	GT	0|0	0|0	0|0	0|0	0|0	0|0	0|0	0|0	0|0	0|0	0|0	0|0	0|0	0|0	0|1	0|0	0|1	0|1	0|1	0|1	0|0	0|0	0|0	0|0	0|0	ANN=T	synonymous_variant	LOW	c.63G>A	p.Thr21Thr
CDR1	LELG_02875	NW_001813683.1	1525159	T	G	153558	GT	1|1	1|1	1|1	1|1	1|1	1|1	1|1	1|1	1|1	1|1	1|1	1|1	1|1	1|1	0|0	1|1	0|0	0|0	0|0	0|0	1|1	1|1	1|1	1|1	1|1	ANN=G	missense_variant	MODERATE	c.29A>C	p.Asn10Thr
CDR1_1	LELG_02876	NW_001813683.1	1527798	T	C	21783	GT	0|0	0|0	0|0	0|0	0|0	0|0	0|0	0|0	0|0	0|0	0|0	0|0	0|0	0|0	0|1	0|0	0|1	0|1	0|1	0|1	0|0	0|0	0|0	0|0	0|0	ANN=C	synonymous_variant	LOW	c.4623A>G	p.Gln1541Gln
CDR1_1	LELG_02876	NW_001813683.1	1527807	A	G	183263	GT	1|1	1|1	1|1	1|1	1|1	1|1	1|1	1|1	1|1	1|1	1|1	1|1	1|1	1|1	0|1	1|1	0|1	0|1	0|1	0|1	1|1	1|1	1|1	1|1	1|1	ANN=G	synonymous_variant	LOW	c.4614T>C	p.Asn1538Asn
CDR1_1	LELG_02876	NW_001813683.1	1527867	A	T	164907	GT	1|1	1|1	1|1	1|1	1|1	1|1	1|1	1|1	1|1	1|1	1|1	1|1	1|1	1|1	0|0	1|1	0|0	0|0	0|0	0|0	1|1	1|1	1|1	1|1	1|1	ANN=T	synonymous_variant	LOW	c.4554T>A	p.Ile1518Ile
CDR1_1	LELG_02876	NW_001813683.1	1527923	A	T	166244	GT	1|1	1|1	1|1	1|1	1|1	1|1	1|1	1|1	1|1	1|1	1|1	1|1	1|1	1|1	0|0	1|1	0|0	0|0	0|0	0|0	1|1	1|1	1|1	1|1	1|1	ANN=T	missense_variant	MODERATE	c.4498T>A	p.Leu1500Met
CDR1_1	LELG_02876	NW_001813683.1	1528002	C	T	16194	GT	0|0	0|0	0|0	0|0	0|0	0|0	0|0	0|0	0|0	0|0	0|0	0|0	0|0	0|0	0|1	0|0	0|1	0|1	0|1	0|1	0|0	0|0	0|0	0|0	0|0	ANN=T	synonymous_variant	LOW	c.4419G>A	p.Arg1473Arg
CDR1_1	LELG_02876	NW_001813683.1	1528005	T	A	156481	GT	1|1	1|1	1|1	1|1	1|1	1|1	1|1	1|1	1|1	1|1	1|1	1|1	1|1	1|1	0|0	1|1	0|0	0|0	0|0	0|0	1|1	1|1	1|1	1|1	1|1	ANN=A	missense_variant	MODERATE	c.4416A>T	p.Gln1472His
CDR1_1	LELG_02876	NW_001813683.1	1528045	T	C	170595	GT	1|1	1|1	1|1	1|1	1|1	1|1	1|1	1|1	1|1	1|1	1|1	1|1	1|1	1|1	0|0	1|1	0|0	0|0	0|0	0|0	1|1	1|1	1|1	1|1	1|1	ANN=C	missense_variant	MODERATE	c.4376A>G	p.Gln1459Arg
CDR1_1	LELG_02876	NW_001813683.1	1528058	C	T	212461	GT	1|1	1|1	1|1	1|1	1|1	1|1	1|1	1|1	1|1	1|1	1|1	1|1	1|1	1|1	1|1	1|1	1|1	1|1	1|1	1|1	1|1	1|1	1|1	1|1	1|1	ANN=T	missense_variant	MODERATE	c.4363G>A	p.Val1455Ile
CDR1_1	LELG_02876	NW_001813683.1	1528161	A	G	192487	GT	1|1	1|1	1|1	1|1	1|1	1|1	1|1	1|1	1|1	1|1	1|1	1|1	1|1	1|1	0|1	1|1	0|1	0|1	0|1	0|1	1|1	1|1	1|1	1|1	1|1	ANN=G	synonymous_variant	LOW	c.4260T>C	p.Ile1420Ile
CDR1_1	LELG_02876	NW_001813683.1	1528191	A	G	199622	GT	1|1	1|1	1|1	1|1	1|1	1|1	1|1	1|1	1|1	1|1	1|1	1|1	1|1	1|1	0|1	1|1	0|1	0|1	0|1	0|1	1|1	1|1	1|1	1|1	1|1	ANN=G	synonymous_variant	LOW	c.4230T>C	p.Ala1410Ala
CDR1_1	LELG_02876	NW_001813683.1	1528242	A	G	270658	GT	1|1	1|1	1|1	1|1	1|1	1|1	1|1	1|1	1|1	1|1	1|1	1|1	1|1	1|1	1|1	1|1	1|1	1|1	1|1	1|1	1|1	1|1	1|1	1|1	1|1	ANN=G	synonymous_variant	LOW	c.4179T>C	p.Asn1393Asn
CDR1_1	LELG_02876	NW_001813683.1	1528248	A	T	226090	GT	1|1	1|1	1|1	1|1	1|1	1|1	1|1	1|1	1|1	1|1	1|1	1|1	1|1	1|1	0|0	1|1	0|0	0|0	0|0	0|0	1|1	1|1	1|1	1|1	1|1	ANN=T	synonymous_variant	LOW	c.4173T>A	p.Ala1391Ala
CDR1_1	LELG_02876	NW_001813683.1	1528449	C	A	201121	GT	1|1	1|1	1|1	1|1	1|1	1|1	1|1	1|1	1|1	1|1	1|1	1|1	1|1	1|1	0|1	1|1	0|1	0|1	0|1	0|1	1|1	1|1	1|1	1|1	1|1	ANN=A	synonymous_variant	LOW	c.3972G>T	p.Ser1324Ser
CDR1_1	LELG_02876	NW_001813683.1	1528485	A	G	177862	GT	1|1	1|1	1|1	1|1	1|1	1|1	1|1	1|1	1|1	1|1	1|1	1|1	1|1	1|1	0|0	1|1	0|0	0|0	0|0	0|0	1|1	1|1	1|1	1|1	1|1	ANN=G	synonymous_variant	LOW	c.3936T>C	p.Phe1312Phe
CDR1_1	LELG_02876	NW_001813683.1	1528587	G	A	187686	GT	1|1	1|1	1|1	1|1	1|1	1|1	1|1	1|1	1|1	1|1	1|1	1|1	1|1	1|1	0|0	1|1	0|0	0|0	0|0	0|0	1|1	1|1	1|1	1|1	1|1	ANN=A	synonymous_variant	LOW	c.3834C>T	p.Phe1278Phe
CDR1_1	LELG_02876	NW_001813683.1	1528604	G	C	14394.7	GT	0|0	0|0	0|0	0|0	0|0	0|0	0|0	0|0	0|0	0|0	0|0	0|0	0|0	0|0	0|1	0|0	0|0	0|1	0|1	0|0	0|0	0|0	0|0	0|0	0|0	ANN=C	missense_variant	MODERATE	c.3817C>G	p.Gln1273Glu
CDR1_1	LELG_02876	NW_001813683.1	1528641	G	A	195479	GT	1|1	1|1	1|1	1|1	1|1	1|1	1|1	1|1	1|1	1|1	1|1	1|1	1|1	1|1	0|0	1|1	0|0	0|0	0|0	0|0	1|1	1|1	1|1	1|1	1|1	ANN=A	synonymous_variant	LOW	c.3780C>T	p.Phe1260Phe
CDR1_1	LELG_02876	NW_001813683.1	1528695	G	A	188077	GT	1|1	1|1	1|1	1|1	1|1	1|1	1|1	1|1	1|1	1|1	1|1	1|1	1|1	1|1	0|0	1|1	0|0	0|0	0|0	0|0	1|1	1|1	1|1	1|1	1|1	ANN=A	synonymous_variant	LOW	c.3726C>T	p.Ile1242Ile
CDR1_1	LELG_02876	NW_001813683.1	1528707	C	T	193058	GT	1|1	1|1	1|1	1|1	1|1	1|1	1|1	1|1	1|1	1|1	1|1	1|1	1|1	1|1	0|0	1|1	0|0	0|0	0|0	0|0	1|1	1|1	1|1	1|1	1|1	ANN=T	synonymous_variant	LOW	c.3714G>A	p.Thr1238Thr
CDR1_1	LELG_02876	NW_001813683.1	1528767	C	T	193433	GT	1|1	1|1	1|1	1|1	1|1	1|1	1|1	1|1	1|1	1|1	1|1	1|1	1|1	1|1	0|0	1|1	0|0	0|0	0|0	0|0	1|1	1|1	1|1	1|1	1|1	ANN=T	synonymous_variant	LOW	c.3654G>A	p.Ala1218Ala
CDR1_1	LELG_02876	NW_001813683.1	1528809	T	C	190424	GT	1|1	1|1	1|1	1|1	1|1	1|1	1|1	1|1	1|1	1|1	1|1	1|1	1|1	1|1	0|0	1|1	0|0	0|0	0|0	0|0	1|1	1|1	1|1	1|1	1|1	ANN=C	synonymous_variant	LOW	c.3612A>G	p.Leu1204Leu
CDR1_1	LELG_02876	NW_001813683.1	1528836	G	A	190731	GT	1|1	1|1	1|1	1|1	1|1	1|1	1|1	1|1	1|1	1|1	1|1	1|1	1|1	1|1	0|0	1|1	0|0	0|0	0|0	0|0	1|1	1|1	1|1	1|1	1|1	ANN=A	synonymous_variant	LOW	c.3585C>T	p.Asp1195Asp
CDR1_1	LELG_02876	NW_001813683.1	1528860	G	A	189244	GT	1|1	1|1	1|1	1|1	1|1	1|1	1|1	1|1	1|1	1|1	1|1	1|1	1|1	1|1	0|0	1|1	0|0	0|0	0|0	0|0	1|1	1|1	1|1	1|1	1|1	ANN=A	synonymous_variant	LOW	c.3561C>T	p.Tyr1187Tyr
CDR1_1	LELG_02876	NW_001813683.1	1528872	G	A	184108	GT	1|1	1|1	1|1	1|1	1|1	1|1	1|1	1|1	1|1	1|1	1|1	1|1	1|1	1|1	0|0	1|1	0|0	0|0	0|0	0|0	1|1	1|1	1|1	1|1	1|1	ANN=A	synonymous_variant	LOW	c.3549C>T	p.Asn1183Asn
CDR1_1	LELG_02876	NW_001813683.1	1528896	T	C	181159	GT	1|1	1|1	1|1	1|1	1|1	1|1	1|1	1|1	1|1	1|1	1|1	1|1	1|1	1|1	0|0	1|1	0|0	0|0	0|0	0|0	1|1	1|1	1|1	1|1	1|1	ANN=C	synonymous_variant	LOW	c.3525A>G	p.Gln1175Gln
CDR1_1	LELG_02876	NW_001813683.1	1528911	C	T	23279	GT	0|0	0|0	0|0	0|0	0|0	0|0	0|0	0|0	0|0	0|0	0|0	0|0	0|0	0|0	0|1	0|0	0|1	0|1	0|1	0|1	0|0	0|0	0|0	0|0	0|0	ANN=T	synonymous_variant	LOW	c.3510G>A	p.Gly1170Gly
CDR1_1	LELG_02876	NW_001813683.1	1528914	C	T	23125	GT	0|0	0|0	0|0	0|0	0|0	0|0	0|0	0|0	0|0	0|0	0|0	0|0	0|0	0|0	0|1	0|0	0|1	0|1	0|1	0|1	0|0	0|0	0|0	0|0	0|0	ANN=T	synonymous_variant	LOW	c.3507G>A	p.Pro1169Pro
CDR1_1	LELG_02876	NW_001813683.1	1528962	G	T	15911	GT	0|0	0|0	0|0	0|0	0|0	0|0	0|0	0|0	0|0	0|0	0|0	0|0	0|0	0|0	0|1	0|0	0|1	0|1	0|1	0|1	0|0	0|0	0|0	0|0	0|0	ANN=T	synonymous_variant	LOW	c.3459C>A	p.Pro1153Pro
CDR1_1	LELG_02876	NW_001813683.1	1528964	G	A	163533	GT	1|1	1|1	1|1	1|1	1|1	1|1	1|1	1|1	1|1	1|1	1|1	1|1	1|1	1|1	0|0	1|1	0|0	0|0	0|0	0|0	1|1	1|1	1|1	1|1	1|1	ANN=A	missense_variant	MODERATE	c.3457C>T	p.Pro1153Ser
CDR1_1	LELG_02876	NW_001813683.1	1529025	T	C	157932	GT	1|1	1|1	1|1	1|1	1|1	1|1	1|1	1|1	1|1	1|1	1|1	1|1	1|1	1|1	0|0	1|1	0|0	0|0	0|0	0|0	1|1	1|1	1|1	1|1	1|1	ANN=C	synonymous_variant	LOW	c.3396A>G	p.Leu1132Leu
CDR1_1	LELG_02876	NW_001813683.1	1529030	T	C	14970	GT	0|0	0|0	0|0	0|0	0|0	0|0	0|0	0|0	0|0	0|0	0|0	0|0	0|0	0|0	0|1	0|0	0|1	0|1	0|1	0|1	0|0	0|0	0|0	0|0	0|0	ANN=C	missense_variant	MODERATE	c.3391A>G	p.Asn1131Asp
CDR1_1	LELG_02876	NW_001813683.1	1529106	T	C	192115	GT	1|1	1|1	1|1	1|1	1|1	1|1	1|1	1|1	1|1	1|1	1|1	1|1	1|1	1|1	0|0	1|1	0|0	0|0	0|0	0|0	1|1	1|1	1|1	1|1	1|1	ANN=C	synonymous_variant	LOW	c.3315A>G	p.Gln1105Gln
CDR1_1	LELG_02876	NW_001813683.1	1529109	A	G	195535	GT	1|1	1|1	1|1	1|1	1|1	1|1	1|1	1|1	1|1	1|1	1|1	1|1	1|1	1|1	0|0	1|1	0|0	0|0	0|0	0|0	1|1	1|1	1|1	1|1	1|1	ANN=G	synonymous_variant	LOW	c.3312T>C	p.His1104His
CDR1_1	LELG_02876	NW_001813683.1	1529133	A	T	194782	GT	1|1	1|1	1|1	1|1	1|1	1|1	1|1	1|1	1|1	1|1	1|1	1|1	1|1	1|1	0|0	1|1	0|0	0|0	0|0	0|0	1|1	1|1	1|1	1|1	1|1	ANN=T	synonymous_variant	LOW	c.3288T>A	p.Gly1096Gly
CDR1_1	LELG_02876	NW_001813683.1	1529138	G	A	14921	GT	0|0	0|0	0|0	0|0	0|0	0|0	0|0	0|0	0|0	0|0	0|0	0|0	0|0	0|0	0|1	0|0	0|1	0|1	0|1	0|1	0|0	0|0	0|0	0|0	0|0	ANN=A	missense_variant	MODERATE	c.3283C>T	p.His1095Tyr
CDR1_1	LELG_02876	NW_001813683.1	1529145	A	G	188821	GT	1|1	1|1	1|1	1|1	1|1	1|1	1|1	1|1	1|1	1|1	1|1	1|1	1|1	1|1	0|0	1|1	0|0	0|0	0|0	0|0	1|1	1|1	1|1	1|1	1|1	ANN=G	synonymous_variant	LOW	c.3276T>C	p.Leu1092Leu
CDR1_1	LELG_02876	NW_001813683.1	1529202	G	T	123090	GT	1|1	1|1	1|1	1|1	1|1	1|1	1|1	1|1	1|1	1|1	1|1	1|1	1|1	1|1	0|0	1|1	0|0	0|0	0|0	0|0	1|1	1|1	1|1	1|1	1|1	ANN=T	synonymous_variant	LOW	c.3219C>A	p.Pro1073Pro
CDR1_1	LELG_02876	NW_001813683.1	1529235	G	A	91361.5	GT	1|1	1|1	1|1	1|1	1|1	1|1	1|1	1|1	1|1	1|1	1|1	1|1	1|1	1|1	0|0	1|1	0|0	0|0	0|0	0|0	1|1	1|1	1|1	1|1	1|1	ANN=A	synonymous_variant	LOW	c.3186C>T	p.Ala1062Ala
CDR1_1	LELG_02876	NW_001813683.1	1529295	G	A	56221.5	GT	1|1	1|1	1|1	1|1	1|1	1|1	1|1	1|1	1|1	1|1	1|1	1|1	1|1	1|1	0|0	1|1	0|0	0|0	0|0	0|0	1|1	1|1	1|1	1|1	1|1	ANN=A	synonymous_variant	LOW	c.3126C>T	p.Ala1042Ala
CDR1_1	LELG_02876	NW_001813683.1	1529316	A	G	75652.8	GT	1|1	1|1	1|1	1|1	1|1	1|1	1|1	1|1	1|1	1|1	1|1	1|1	1|1	1|1	0|1	1|1	0|1	0|1	0|1	0|1	1|1	1|1	1|1	1|1	1|1	ANN=G	synonymous_variant	LOW	c.3105T>C	p.Ala1035Ala
CDR1_1	LELG_02876	NW_001813683.1	1529322	G	A	59304.5	GT	1|1	1|1	1|1	1|1	1|1	1|1	1|1	1|1	1|1	1|1	1|1	1|1	1|1	1|1	0|0	1|1	0|0	0|0	0|0	0|0	1|1	1|1	1|1	1|1	1|1	ANN=A	synonymous_variant	LOW	c.3099C>T	p.Asn1033Asn
CDR1_1	LELG_02876	NW_001813683.1	1529331	C	T	56685.5	GT	1|1	1|1	1|1	1|1	1|1	1|1	1|1	1|1	1|1	1|1	1|1	1|1	1|1	1|1	0|0	1|1	0|0	0|0	0|0	0|0	1|1	1|1	1|1	1|1	1|1	ANN=T	synonymous_variant	LOW	c.3090G>A	p.Glu1030Glu
CDR1_1	LELG_02876	NW_001813683.1	1529334	T	C	57945.5	GT	1|1	1|1	1|1	1|1	1|1	1|1	1|1	1|1	1|1	1|1	1|1	1|1	1|1	1|1	0|0	1|1	0|0	0|0	0|0	0|0	1|1	1|1	1|1	1|1	1|1	ANN=C	synonymous_variant	LOW	c.3087A>G	p.Leu1029Leu
CDR1_1	LELG_02876	NW_001813683.1	1529337	C	A	59700.5	GT	1|1	1|1	1|1	1|1	1|1	1|1	1|1	1|1	1|1	1|1	1|1	1|1	1|1	1|1	0|0	1|1	0|0	0|0	0|0	0|0	1|1	1|1	1|1	1|1	1|1	ANN=A	missense_variant	MODERATE	c.3084G>T	p.Leu1028Phe
CDR1_1	LELG_02876	NW_001813683.1	1529339	A	G	60465.5	GT	1|1	1|1	1|1	1|1	1|1	1|1	1|1	1|1	1|1	1|1	1|1	1|1	1|1	1|1	0|0	1|1	0|0	0|0	0|0	0|0	1|1	1|1	1|1	1|1	1|1	ANN=G	synonymous_variant	LOW	c.3082T>C	p.Leu1028Leu
CDR1_1	LELG_02876	NW_001813683.1	1529342	T	C	64110.5	GT	1|1	1|1	1|1	1|1	1|1	1|1	1|1	1|1	1|1	1|1	1|1	1|1	1|1	1|1	0|0	1|1	0|0	0|0	0|0	0|0	1|1	1|1	1|1	1|1	1|1	ANN=C	missense_variant	MODERATE	c.3079A>G	p.Asn1027Asp
CDR1_1	LELG_02876	NW_001813683.1	1529343	G	A	82439.8	GT	1|1	1|1	1|1	1|1	1|1	1|1	1|1	1|1	1|1	1|1	1|1	1|1	1|1	1|1	0|1	1|1	0|1	0|1	0|1	0|1	1|1	1|1	1|1	1|1	1|1	ANN=A	synonymous_variant	LOW	c.3078C>T	p.Ile1026Ile
CDR1_1	LELG_02876	NW_001813683.1	1529346	G	A	67045.5	GT	1|1	1|1	1|1	1|1	1|1	1|1	1|1	1|1	1|1	1|1	1|1	1|1	1|1	1|1	0|0	1|1	0|0	0|0	0|0	0|0	1|1	1|1	1|1	1|1	1|1	ANN=A	synonymous_variant	LOW	c.3075C>T	p.Val1025Val
CDR1_1	LELG_02876	NW_001813683.1	1529349	G	A	68193.5	GT	1|1	1|1	1|1	1|1	1|1	1|1	1|1	1|1	1|1	1|1	1|1	1|1	1|1	1|1	0|0	1|1	0|0	0|0	0|0	0|0	1|1	1|1	1|1	1|1	1|1	ANN=A	synonymous_variant	LOW	c.3072C>T	p.Tyr1024Tyr
CDR1_1	LELG_02876	NW_001813683.1	1529372	C	T	17391	GT	0|0	0|0	0|0	0|0	0|0	0|0	0|0	0|0	0|0	0|0	0|0	0|0	0|0	0|0	0|1	0|0	0|1	0|1	0|1	0|1	0|0	0|0	0|0	0|0	0|0	ANN=T	missense_variant	MODERATE	c.3049G>A	p.Glu1017Lys
CDR1_1	LELG_02876	NW_001813683.1	1529413	A	C	21367	GT	0|0	0|0	0|0	0|0	0|0	0|0	0|0	0|0	0|0	0|0	0|0	0|0	0|0	0|0	0|1	0|0	0|1	0|1	0|1	0|1	0|0	0|0	0|0	0|0	0|0	ANN=C	missense_variant	MODERATE	c.3008T>G	p.Phe1003Cys
CDR1_1	LELG_02876	NW_001813683.1	1529433	G	T	21816	GT	0|0	0|0	0|0	0|0	0|0	0|0	0|0	0|0	0|0	0|0	0|0	0|0	0|0	0|0	0|1	0|0	0|1	0|1	0|1	0|1	0|0	0|0	0|0	0|0	0|0	ANN=T	synonymous_variant	LOW	c.2988C>A	p.Thr996Thr
CDR1_1	LELG_02876	NW_001813683.1	1529555	T	G	2003.03	GT	0|0	0|0	0|0	0|0	0|0	0|0	0|0	0|0	0|0	0|0	0|0	0|0	0|0	0|0	0|1	0|0	0|1	0|1	0|1	0|1	0|0	0|0	0|0	0|0	0|0	ANN=G	synonymous_variant	LOW	c.2866A>C	p.Arg956Arg
CDR1_1	LELG_02876	NW_001813683.1	1529562	C	T	1586.03	GT	0|0	0|0	0|0	0|0	0|0	0|0	0|0	0|0	0|0	0|0	0|0	0|0	0|0	0|0	0|1	0|0	0|1	0|1	0|1	0|1	0|0	0|0	0|0	0|0	0|0	ANN=T	synonymous_variant	LOW	c.2859G>A	p.Leu953Leu
CDR1_1	LELG_02876	NW_001813683.1	1529568	A	G	944.03	GT	0|0	0|0	0|0	0|0	0|0	0|0	0|0	0|0	0|0	0|0	0|0	0|0	0|0	0|0	0|1	0|0	0|1	0|1	0|1	0|1	0|0	0|0	0|0	0|0	0|0	ANN=G	synonymous_variant	LOW	c.2853T>C	p.Asn951Asn
CDR1_1	LELG_02876	NW_001813683.1	1529577	C	G	358.24	GT	0|0	0|0	0|0	0|0	0|0	0|0	0|0	0|0	0|0	0|0	0|0	0|0	0|0	0|0	0|1	0|0	0|1	0|0	0|1	0|1	0|0	0|0	0|0	0|0	0|0	ANN=G	synonymous_variant	LOW	c.2844G>C	p.Thr948Thr
CDR1_1	LELG_02876	NW_001813683.1	1529658	G	A	186802	GT	1|1	1|1	1|1	1|1	1|1	1|1	1|1	1|1	1|1	1|1	1|1	1|1	1|1	1|1	0|0	1|1	0|0	0|0	0|0	0|0	1|1	1|1	1|1	1|1	1|1	ANN=A	synonymous_variant	LOW	c.2763C>T	p.Ile921Ile
CDR1_1	LELG_02876	NW_001813683.1	1529709	A	G	233039	GT	1|1	1|1	1|1	1|1	1|1	1|1	1|1	1|1	1|1	1|1	1|1	1|1	1|1	1|1	0|0	1|1	0|0	0|0	0|0	0|0	1|1	1|1	1|1	1|1	1|1	ANN=G	synonymous_variant	LOW	c.2712T>C	p.Phe904Phe
CDR1_1	LELG_02876	NW_001813683.1	1529715	A	C	237577	GT	1|1	1|1	1|1	1|1	1|1	1|1	1|1	1|1	1|1	1|1	1|1	1|1	1|1	1|1	0|0	1|1	0|0	0|0	0|0	0|0	1|1	1|1	1|1	1|1	1|1	ANN=C	missense_variant	MODERATE	c.2706T>G	p.Asp902Glu
CDR1_1	LELG_02876	NW_001813683.1	1529721	A	T	242933	GT	1|1	1|1	1|1	1|1	1|1	1|1	1|1	1|1	1|1	1|1	1|1	1|1	1|1	1|1	0|0	1|1	0|0	0|0	0|0	0|0	1|1	1|1	1|1	1|1	1|1	ANN=T	missense_variant	MODERATE	c.2700T>A	p.Asp900Glu
CDR1_1	LELG_02876	NW_001813683.1	1529734	T	C	240950	GT	1|1	1|1	1|1	1|1	1|1	1|1	1|1	1|1	1|1	1|1	1|1	1|1	1|1	1|1	0|0	1|1	0|0	0|0	0|0	0|0	1|1	1|1	1|1	1|1	1|1	ANN=C	missense_variant	MODERATE	c.2687A>G	p.Asn896Ser
CDR1_1	LELG_02876	NW_001813683.1	1529745	G	T	241586	GT	1|1	1|1	1|1	1|1	1|1	1|1	1|1	1|1	1|1	1|1	1|1	1|1	1|1	1|1	0|0	1|1	0|0	0|0	0|0	0|0	1|1	1|1	1|1	1|1	1|1	ANN=T	synonymous_variant	LOW	c.2676C>A	p.Ala892Ala
CDR1_1	LELG_02876	NW_001813683.1	1529759	G	A	243705	GT	1|1	1|1	1|1	1|1	1|1	1|1	1|1	1|1	1|1	1|1	1|1	1|1	1|1	1|1	0|0	1|1	0|0	0|0	0|0	0|0	1|1	1|1	1|1	1|1	1|1	ANN=A	missense_variant	MODERATE	c.2662C>T	p.Pro888Ser
CDR1_1	LELG_02876	NW_001813683.1	1529762	T	A	240343	GT	1|1	1|1	1|1	1|1	1|1	1|1	1|1	1|1	1|1	1|1	1|1	1|1	1|1	1|1	0|0	1|1	0|0	0|0	0|0	0|0	1|1	1|1	1|1	1|1	1|1	ANN=A	missense_variant	MODERATE	c.2659A>T	p.Met887Leu
CDR1_1	LELG_02876	NW_001813683.1	1529765	T	C	240996	GT	1|1	1|1	1|1	1|1	1|1	1|1	1|1	1|1	1|1	1|1	1|1	1|1	1|1	1|1	0|0	1|1	0|0	0|0	0|0	0|0	1|1	1|1	1|1	1|1	1|1	ANN=C	missense_variant	MODERATE	c.2656A>G	p.Arg886Gly
CDR1_1	LELG_02876	NW_001813683.1	1529771	A	C	243069	GT	1|1	1|1	1|1	1|1	1|1	1|1	1|1	1|1	1|1	1|1	1|1	1|1	1|1	1|1	0|0	1|1	0|0	0|0	0|0	0|0	1|1	1|1	1|1	1|1	1|1	ANN=C	missense_variant	MODERATE	c.2650T>G	p.Ser884Ala
CDR1_1	LELG_02876	NW_001813683.1	1529779	T	A	241407	GT	1|1	1|1	1|1	1|1	1|1	1|1	1|1	1|1	1|1	1|1	1|1	1|1	1|1	1|1	0|0	1|1	0|0	0|0	0|0	0|0	1|1	1|1	1|1	1|1	1|1	ANN=A	missense_variant	MODERATE	c.2642A>T	p.Lys881Met
CDR1_1	LELG_02876	NW_001813683.1	1529787	G	A	30433.2	GT	0|0	0|0	0|0	0|0	0|0	0|0	0|0	0|0	0|0	0|0	0|0	0|0	0|0	0|0	1|1	0|0	1|1	1|1	1|1	1|1	0|0	0|0	0|0	0|0	0|0	ANN=A	synonymous_variant	LOW	c.2634C>T	p.His878His
CDR1_1	LELG_02876	NW_001813683.1	1529809	T	C	29008.2	GT	0|0	0|0	0|0	0|0	0|0	0|0	0|0	0|0	0|0	0|0	0|0	0|0	0|0	0|0	1|1	0|0	1|1	1|1	1|1	1|1	0|0	0|0	0|0	0|0	0|0	ANN=C	missense_variant	MODERATE	c.2612A>G	p.Asn871Ser
CDR1_1	LELG_02876	NW_001813683.1	1529811	G	A	228990	GT	1|1	1|1	1|1	1|1	1|1	1|1	1|1	1|1	1|1	1|1	1|1	1|1	1|1	1|1	0|0	1|1	0|0	0|0	0|0	0|0	1|1	1|1	1|1	1|1	1|1	ANN=A	synonymous_variant	LOW	c.2610C>T	p.Asp870Asp
CDR1_1	LELG_02876	NW_001813683.1	1529820	T	G	227235	GT	1|1	1|1	1|1	1|1	1|1	1|1	1|1	1|1	1|1	1|1	1|1	1|1	1|1	1|1	0|0	1|1	0|0	0|0	0|0	0|0	1|1	1|1	1|1	1|1	1|1	ANN=G	missense_variant	MODERATE	c.2601A>C	p.Glu867Asp
CDR1_1	LELG_02876	NW_001813683.1	1529843	G	C	220845	GT	1|1	1|1	1|1	1|1	1|1	1|1	1|1	1|1	1|1	1|1	1|1	1|1	1|1	1|1	0|0	1|1	0|0	0|0	0|0	0|0	1|1	1|1	1|1	1|1	1|1	ANN=C	missense_variant	MODERATE	c.2578C>G	p.Arg860Gly
CDR1_1	LELG_02876	NW_001813683.1	1529848	C	T	223140	GT	1|1	1|1	1|1	1|1	1|1	1|1	1|1	1|1	1|1	1|1	1|1	1|1	1|1	1|1	0|0	1|1	0|0	0|0	0|0	0|0	1|1	1|1	1|1	1|1	1|1	ANN=T	missense_variant	MODERATE	c.2573G>A	p.Gly858Asp
CDR1_1	LELG_02876	NW_001813683.1	1529864	G	C	205180	GT	1|1	1|1	1|1	1|1	1|1	1|1	1|1	1|1	1|1	1|1	1|1	1|1	1|1	1|1	0|0	0|0	0|0	0|0	0|0	0|0	1|1	1|1	1|1	1|1	1|1	ANN=C	missense_variant	MODERATE	c.2557C>G	p.Arg853Gly
CDR1_1	LELG_02876	NW_001813683.1	1529871	C	T	204663	GT	1|1	1|1	1|1	1|1	1|1	1|1	1|1	1|1	1|1	1|1	1|1	1|1	1|1	1|1	0|0	0|0	0|0	0|0	0|0	0|0	1|1	1|1	1|1	1|1	1|1	ANN=T	synonymous_variant	LOW	c.2550G>A	p.Lys850Lys
CDR1_1	LELG_02876	NW_001813683.1	1529876	T	G	201297	GT	1|1	1|1	1|1	1|1	1|1	1|1	1|1	1|1	1|1	1|1	1|1	1|1	1|1	1|1	0|0	0|0	0|0	0|0	0|0	0|0	1|1	1|1	1|1	1|1	1|1	ANN=G	missense_variant	MODERATE	c.2545A>C	p.Asn849His
CDR1_1	LELG_02876	NW_001813683.1	1529904	A	G	222258	GT	1|1	1|1	1|1	1|1	1|1	1|1	1|1	1|1	1|1	1|1	1|1	1|1	1|1	1|1	0|0	1|1	0|0	0|0	0|0	0|0	1|1	1|1	1|1	1|1	1|1	ANN=G	synonymous_variant	LOW	c.2517T>C	p.Phe839Phe
CDR1_1	LELG_02876	NW_001813683.1	1529914	T	C	224479	GT	1|1	1|1	1|1	1|1	1|1	1|1	1|1	1|1	1|1	1|1	1|1	1|1	1|1	1|1	0|0	1|1	0|0	0|0	0|0	0|0	1|1	1|1	1|1	1|1	1|1	ANN=C	missense_variant	MODERATE	c.2507A>G	p.Lys836Arg
CDR1_1	LELG_02876	NW_001813683.1	1529925	G	A	222349	GT	1|1	1|1	1|1	1|1	1|1	1|1	1|1	1|1	1|1	1|1	1|1	1|1	1|1	1|1	0|0	1|1	0|0	0|0	0|0	0|0	1|1	1|1	1|1	1|1	1|1	ANN=A	synonymous_variant	LOW	c.2496C>T	p.Asn832Asn
CDR1_1	LELG_02876	NW_001813683.1	1529969	T	C	227321	GT	1|1	1|1	1|1	1|1	1|1	1|1	1|1	1|1	1|1	1|1	1|1	1|1	1|1	1|1	0|0	1|1	0|0	0|0	0|0	0|0	1|1	1|1	1|1	1|1	1|1	ANN=C	missense_variant	MODERATE	c.2452A>G	p.Asn818Asp
CDR1_1	LELG_02876	NW_001813683.1	1529973	G	A	22588.2	GT	0|0	0|0	0|0	0|0	0|0	0|0	0|0	0|0	0|0	0|0	0|0	0|0	0|0	0|0	1|1	0|0	1|1	1|1	1|1	1|1	0|0	0|0	0|0	0|0	0|0	ANN=A	synonymous_variant	LOW	c.2448C>T	p.Ile816Ile
CDR1_1	LELG_02876	NW_001813683.1	1529978	A	T	229882	GT	1|1	1|1	1|1	1|1	1|1	1|1	1|1	1|1	1|1	1|1	1|1	1|1	1|1	1|1	0|0	1|1	0|0	0|0	0|0	0|0	1|1	1|1	1|1	1|1	1|1	ANN=T	missense_variant	MODERATE	c.2443T>A	p.Phe815Ile
CDR1_1	LELG_02876	NW_001813683.1	1530036	A	G	226707	GT	1|1	1|1	1|1	1|1	1|1	1|1	1|1	1|1	1|1	1|1	1|1	1|1	1|1	1|1	0|0	1|1	0|0	0|0	0|0	0|0	1|1	1|1	1|1	1|1	1|1	ANN=G	synonymous_variant	LOW	c.2385T>C	p.Phe795Phe
CDR1_1	LELG_02876	NW_001813683.1	1530044	G	C	223591	GT	1|1	1|1	1|1	1|1	1|1	1|1	1|1	1|1	1|1	1|1	1|1	1|1	1|1	1|1	0|0	1|1	0|0	0|0	0|0	0|0	1|1	1|1	1|1	1|1	1|1	ANN=C	missense_variant	MODERATE	c.2377C>G	p.Leu793Val
CDR1_1	LELG_02876	NW_001813683.1	1530078	C	T	22519.2	GT	0|0	0|0	0|0	0|0	0|0	0|0	0|0	0|0	0|0	0|0	0|0	0|0	0|0	0|0	1|1	0|0	1|1	1|1	1|1	1|1	0|0	0|0	0|0	0|0	0|0	ANN=T	synonymous_variant	LOW	c.2343G>A	p.Glu781Glu
CDR1_1	LELG_02876	NW_001813683.1	1530129	A	G	180178	GT	1|1	1|1	1|1	1|1	1|1	1|1	1|1	1|1	1|1	1|1	1|1	1|1	1|1	1|1	0|0	1|1	0|0	0|0	0|0	0|0	1|1	1|1	1|1	1|1	1|1	ANN=G	synonymous_variant	LOW	c.2292T>C	p.Ile764Ile
CDR1_1	LELG_02876	NW_001813683.1	1530159	A	T	215337	GT	1|1	1|1	1|1	1|1	1|1	1|1	1|1	1|1	1|1	1|1	1|1	1|1	1|1	1|1	0|0	1|1	0|0	0|0	0|0	0|0	1|1	1|1	1|1	1|1	1|1	ANN=T	missense_variant	MODERATE	c.2262T>A	p.Phe754Leu
CDR1_1	LELG_02876	NW_001813683.1	1530161	A	G	215337	GT	1|1	1|1	1|1	1|1	1|1	1|1	1|1	1|1	1|1	1|1	1|1	1|1	1|1	1|1	0|0	1|1	0|0	0|0	0|0	0|0	1|1	1|1	1|1	1|1	1|1	ANN=G	missense_variant	MODERATE	c.2260T>C	p.Phe754Leu
CDR1_1	LELG_02876	NW_001813683.1	1530246	G	T	163713	GT	1|1	1|1	1|1	1|1	1|1	1|1	1|1	1|1	1|1	1|1	1|1	1|1	1|1	1|1	0|0	1|1	0|0	0|0	0|0	0|0	1|1	1|1	1|1	1|1	1|1	ANN=T	synonymous_variant	LOW	c.2175C>A	p.Ala725Ala
CDR1_1	LELG_02876	NW_001813683.1	1530279	G	A	160087	GT	1|1	1|1	1|1	1|1	1|1	1|1	1|1	1|1	1|1	1|1	1|1	1|1	1|1	1|1	0|0	1|1	0|0	0|0	0|0	0|0	1|1	1|1	1|1	1|1	1|1	ANN=A	synonymous_variant	LOW	c.2142C>T	p.Pro714Pro
CDR1_1	LELG_02876	NW_001813683.1	1530318	T	C	168624	GT	1|1	1|1	1|1	1|1	1|1	1|1	1|1	1|1	1|1	1|1	1|1	1|1	1|1	1|1	1|1	1|1	1|1	1|1	1|1	1|1	1|1	1|1	1|1	1|1	1|1	ANN=C	synonymous_variant	LOW	c.2103A>G	p.Glu701Glu
CDR1_1	LELG_02876	NW_001813683.1	1530345	G	A	185813	GT	1|1	1|1	1|1	1|1	1|1	1|1	1|1	1|1	1|1	1|1	1|1	1|1	1|1	1|1	0|0	1|1	0|0	0|0	0|0	0|0	1|1	1|1	1|1	1|1	1|1	ANN=A	synonymous_variant	LOW	c.2076C>T	p.Tyr692Tyr
CDR1_1	LELG_02876	NW_001813683.1	1530351	G	A	190690	GT	1|1	1|1	1|1	1|1	1|1	1|1	1|1	1|1	1|1	1|1	1|1	1|1	1|1	1|1	0|0	1|1	0|0	0|0	0|0	0|0	1|1	1|1	1|1	1|1	1|1	ANN=A	synonymous_variant	LOW	c.2070C>T	p.Val690Val
CDR1_1	LELG_02876	NW_001813683.1	1530357	A	G	210230	GT	1|1	1|1	1|1	1|1	1|1	1|1	1|1	1|1	1|1	1|1	1|1	1|1	1|1	1|1	1|1	1|1	1|1	1|1	1|1	1|1	1|1	1|1	1|1	1|1	1|1	ANN=G	synonymous_variant	LOW	c.2064T>C	p.Asn688Asn
CDR1_1	LELG_02876	NW_001813683.1	1530360	G	A	182763	GT	1|1	1|1	1|1	1|1	1|1	1|1	1|1	1|1	1|1	1|1	1|1	1|1	1|1	1|1	0|0	1|1	0|0	0|0	0|0	0|0	1|1	1|1	1|1	1|1	1|1	ANN=A	synonymous_variant	LOW	c.2061C>T	p.Ile687Ile
CDR1_1	LELG_02876	NW_001813683.1	1530375	T	C	186736	GT	1|1	1|1	1|1	1|1	1|1	1|1	1|1	1|1	1|1	1|1	1|1	1|1	1|1	1|1	0|0	1|1	0|0	0|0	0|0	0|0	1|1	1|1	1|1	1|1	1|1	ANN=C	synonymous_variant	LOW	c.2046A>G	p.Arg682Arg
CDR1_1	LELG_02876	NW_001813683.1	1530384	G	A	193185	GT	1|1	1|1	1|1	1|1	1|1	1|1	1|1	1|1	1|1	1|1	1|1	1|1	1|1	1|1	0|0	1|1	0|0	0|0	0|0	0|0	1|1	1|1	1|1	1|1	1|1	ANN=A	synonymous_variant	LOW	c.2037C>T	p.Gly679Gly
CDR1_1	LELG_02876	NW_001813683.1	1530387	C	T	191333	GT	1|1	1|1	1|1	1|1	1|1	1|1	1|1	1|1	1|1	1|1	1|1	1|1	1|1	1|1	0|0	1|1	0|0	0|0	0|0	0|0	1|1	1|1	1|1	1|1	1|1	ANN=T	synonymous_variant	LOW	c.2034G>A	p.Leu678Leu
CDR1_1	LELG_02876	NW_001813683.1	1530486	T	A	189379	GT	1|1	1|1	1|1	1|1	1|1	1|1	1|1	1|1	1|1	1|1	1|1	1|1	1|1	1|1	1|1	1|1	1|1	1|1	1|1	1|1	1|1	1|1	1|1	1|1	1|1	ANN=A	synonymous_variant	LOW	c.1935A>T	p.Ala645Ala
CDR1_1	LELG_02876	NW_001813683.1	1530510	C	T	209822	GT	1|1	1|1	1|1	1|1	1|1	1|1	1|1	1|1	1|1	1|1	1|1	1|1	1|1	1|1	0|0	1|1	0|0	0|0	0|0	0|0	1|1	1|1	1|1	1|1	1|1	ANN=T	synonymous_variant	LOW	c.1911G>A	p.Ser637Ser
CDR1_1	LELG_02876	NW_001813683.1	1530516	T	C	216383	GT	1|1	1|1	1|1	1|1	1|1	1|1	1|1	1|1	1|1	1|1	1|1	1|1	1|1	1|1	0|0	1|1	0|0	0|0	0|0	0|0	1|1	1|1	1|1	1|1	1|1	ANN=C	synonymous_variant	LOW	c.1905A>G	p.Val635Val
CDR1_1	LELG_02876	NW_001813683.1	1530522	G	A	212740	GT	1|1	1|1	1|1	1|1	1|1	1|1	1|1	1|1	1|1	1|1	1|1	1|1	1|1	1|1	0|0	1|1	0|0	0|0	0|0	0|0	1|1	1|1	1|1	1|1	1|1	ANN=A	synonymous_variant	LOW	c.1899C>T	p.Thr633Thr
CDR1_1	LELG_02876	NW_001813683.1	1530525	A	G	19303.2	GT	0|0	0|0	0|0	0|0	0|0	0|0	0|0	0|0	0|0	0|0	0|0	0|0	0|0	0|0	1|1	0|0	1|1	1|1	1|1	1|1	0|0	0|0	0|0	0|0	0|0	ANN=G	synonymous_variant	LOW	c.1896T>C	p.Cys632Cys
CDR1_1	LELG_02876	NW_001813683.1	1530573	C	T	182658	GT	1|1	1|1	1|1	1|1	1|1	1|1	1|1	1|1	1|1	1|1	1|1	1|1	1|1	1|1	0|0	1|1	0|0	0|0	0|0	0|0	1|1	1|1	1|1	1|1	1|1	ANN=T	synonymous_variant	LOW	c.1848G>A	p.Arg616Arg
CDR1_1	LELG_02876	NW_001813683.1	1530621	T	C	198890	GT	1|1	1|1	1|1	1|1	1|1	1|1	1|1	1|1	1|1	1|1	1|1	1|1	1|1	1|1	0|0	1|1	0|0	0|0	0|0	0|0	1|1	1|1	1|1	1|1	1|1	ANN=C	synonymous_variant	LOW	c.1800A>G	p.Ala600Ala
CDR1_1	LELG_02876	NW_001813683.1	1530654	A	G	226799	GT	1|1	1|1	1|1	1|1	1|1	1|1	1|1	1|1	1|1	1|1	1|1	1|1	1|1	1|1	1|1	1|1	1|1	1|1	1|1	1|1	1|1	1|1	1|1	1|1	1|1	ANN=G	synonymous_variant	LOW	c.1767T>C	p.Ala589Ala
CDR1_1	LELG_02876	NW_001813683.1	1530683	A	G	988.24	GT	0|0	0|0	0|0	0|0	0|0	0|0	0|0	0|0	0|0	0|0	0|0	0|0	0|0	0|0	0|1	0|0	0|1	0|0	0|1	0|1	0|0	0|0	0|0	0|0	0|0	ANN=G	synonymous_variant	LOW	c.1738T>C	p.Leu580Leu
CDR1_1	LELG_02876	NW_001813683.1	1530684	T	A	1057.24	GT	0|0	0|0	0|0	0|0	0|0	0|0	0|0	0|0	0|0	0|0	0|0	0|0	0|0	0|0	0|1	0|0	0|1	0|0	0|1	0|1	0|0	0|0	0|0	0|0	0|0	ANN=A	synonymous_variant	LOW	c.1737A>T	p.Ala579Ala
CDR1_1	LELG_02876	NW_001813683.1	1530687	A	G	1209.24	GT	0|0	0|0	0|0	0|0	0|0	0|0	0|0	0|0	0|0	0|0	0|0	0|0	0|0	0|0	0|1	0|0	0|1	0|0	0|1	0|1	0|0	0|0	0|0	0|0	0|0	ANN=G	synonymous_variant	LOW	c.1734T>C	p.Tyr578Tyr
CDR1_1	LELG_02876	NW_001813683.1	1530693	T	C	253055	GT	1|1	1|1	1|1	1|1	1|1	1|1	1|1	1|1	1|1	1|1	1|1	1|1	1|1	1|1	0|0	1|1	0|0	0|0	0|0	0|0	1|1	1|1	1|1	1|1	1|1	ANN=C	synonymous_variant	LOW	c.1728A>G	p.Lys576Lys
CDR1_1	LELG_02876	NW_001813683.1	1530694	T	C	255572	GT	1|1	1|1	1|1	1|1	1|1	1|1	1|1	1|1	1|1	1|1	1|1	1|1	1|1	1|1	0|0	1|1	0|0	0|0	0|0	0|0	1|1	1|1	1|1	1|1	1|1	ANN=C	missense_variant	MODERATE	c.1727A>G	p.Lys576Arg
CDR1_1	LELG_02876	NW_001813683.1	1530702	T	C	259197	GT	1|1	1|1	1|1	1|1	1|1	1|1	1|1	1|1	1|1	1|1	1|1	1|1	1|1	1|1	0|0	1|1	0|0	0|0	0|0	0|0	1|1	1|1	1|1	1|1	1|1	ANN=C	synonymous_variant	LOW	c.1719A>G	p.Glu573Glu
CDR1_1	LELG_02876	NW_001813683.1	1530711	A	T	256588	GT	1|1	1|1	1|1	1|1	1|1	1|1	1|1	1|1	1|1	1|1	1|1	1|1	1|1	1|1	0|1	1|1	0|1	0|0	0|1	0|1	1|1	1|1	1|1	1|1	1|1	ANN=T	synonymous_variant	LOW	c.1710T>A	p.Pro570Pro
CDR1_1	LELG_02876	NW_001813683.1	1530723	A	G	4969.44	GT	0|0	0|0	0|0	0|0	0|0	0|0	0|0	0|0	0|0	0|0	0|0	0|0	0|0	0|0	0|1	0|0	0|1	0|0	0|1	0|1	0|0	0|0	0|0	0|0	0|0	ANN=G	synonymous_variant	LOW	c.1698T>C	p.Phe566Phe
CDR1_1	LELG_02876	NW_001813683.1	1530738	T	C	44132.2	GT	0|0	0|0	0|0	0|0	0|0	0|0	0|0	0|0	0|0	0|0	0|0	0|0	0|0	0|0	1|1	0|0	1|1	1|1	1|1	1|1	0|0	0|0	0|0	0|0	0|0	ANN=C	synonymous_variant	LOW	c.1683A>G	p.Glu561Glu
CDR1_1	LELG_02876	NW_001813683.1	1530741	C	T	44260.2	GT	0|0	0|0	0|0	0|0	0|0	0|0	0|0	0|0	0|0	0|0	0|0	0|0	0|0	0|0	1|1	0|0	1|1	1|1	1|1	1|1	0|0	0|0	0|0	0|0	0|0	ANN=T	synonymous_variant	LOW	c.1680G>A	p.Leu560Leu
CDR1_1	LELG_02876	NW_001813683.1	1530750	T	G	263331	GT	1|1	1|1	1|1	1|1	1|1	1|1	1|1	1|1	1|1	1|1	1|1	1|1	1|1	1|1	0|0	1|1	0|0	0|0	0|0	0|0	1|1	1|1	1|1	1|1	1|1	ANN=G	synonymous_variant	LOW	c.1671A>C	p.Ala557Ala
CDR1_1	LELG_02876	NW_001813683.1	1530765	T	C	269859	GT	1|1	1|1	1|1	1|1	1|1	1|1	1|1	1|1	1|1	1|1	1|1	1|1	1|1	1|1	1|1	1|1	1|1	1|1	1|1	1|1	1|1	1|1	1|1	1|1	1|1	ANN=C	synonymous_variant	LOW	c.1656A>G	p.Leu552Leu
CDR1_1	LELG_02876	NW_001813683.1	1530795	G	A	217466	GT	1|1	1|1	1|1	1|1	1|1	1|1	1|1	1|1	1|1	1|1	1|1	1|1	1|1	1|1	0|0	1|1	0|0	0|0	0|0	0|0	1|1	1|1	1|1	1|1	1|1	ANN=A	synonymous_variant	LOW	c.1626C>T	p.Phe542Phe
CDR1_1	LELG_02876	NW_001813683.1	1530822	C	T	217059	GT	1|1	1|1	1|1	1|1	1|1	1|1	1|1	1|1	1|1	1|1	1|1	1|1	1|1	1|1	0|0	1|1	0|0	0|0	0|0	0|0	1|1	1|1	1|1	1|1	1|1	ANN=T	synonymous_variant	LOW	c.1599G>A	p.Leu533Leu
CDR1_1	LELG_02876	NW_001813683.1	1530873	T	G	18341	GT	0|0	0|0	0|0	0|0	0|0	0|0	0|0	0|0	0|0	0|0	0|0	0|0	0|0	0|0	0|1	0|0	0|1	0|1	0|1	0|1	0|0	0|0	0|0	0|0	0|0	ANN=G	synonymous_variant	LOW	c.1548A>C	p.Val516Val
CDR1_1	LELG_02876	NW_001813683.1	1530939	C	G	232505	GT	1|1	1|1	1|1	1|1	1|1	1|1	1|1	1|1	1|1	1|1	1|1	1|1	1|1	1|1	0|0	1|1	0|0	0|0	0|0	0|0	1|1	1|1	1|1	1|1	1|1	ANN=G	synonymous_variant	LOW	c.1482G>C	p.Val494Val
CDR1_1	LELG_02876	NW_001813683.1	1530948	C	G	232341	GT	1|1	1|1	1|1	1|1	1|1	1|1	1|1	1|1	1|1	1|1	1|1	1|1	1|1	1|1	0|0	1|1	0|0	0|0	0|0	0|0	1|1	1|1	1|1	1|1	1|1	ANN=G	synonymous_variant	LOW	c.1473G>C	p.Pro491Pro
CDR1_1	LELG_02876	NW_001813683.1	1530990	A	G	17159	GT	0|0	0|0	0|0	0|0	0|0	0|0	0|0	0|0	0|0	0|0	0|0	0|0	0|0	0|0	0|1	0|0	0|1	0|1	0|1	0|1	0|0	0|0	0|0	0|0	0|0	ANN=G	synonymous_variant	LOW	c.1431T>C	p.Ala477Ala
CDR1_1	LELG_02876	NW_001813683.1	1531017	A	G	179596	GT	1|1	1|1	1|1	1|1	1|1	1|1	1|1	1|1	1|1	1|1	1|1	1|1	1|1	1|1	0|0	1|1	0|0	0|0	0|0	0|0	1|1	1|1	1|1	1|1	1|1	ANN=G	synonymous_variant	LOW	c.1404T>C	p.Tyr468Tyr
CDR1_1	LELG_02876	NW_001813683.1	1531036	C	T	210748	GT	1|1	1|1	1|1	1|1	1|1	1|1	1|1	1|1	1|1	1|1	1|1	1|1	1|1	1|1	0|0	1|1	0|0	0|0	0|0	0|0	1|1	1|1	1|1	1|1	1|1	ANN=T	missense_variant	MODERATE	c.1385G>A	p.Arg462His
CDR1_1	LELG_02876	NW_001813683.1	1531044	G	A	208617	GT	1|1	1|1	1|1	1|1	1|1	1|1	1|1	1|1	1|1	1|1	1|1	1|1	1|1	1|1	0|0	1|1	0|0	0|0	0|0	0|0	1|1	1|1	1|1	1|1	1|1	ANN=A	synonymous_variant	LOW	c.1377C>T	p.Cys459Cys
CDR1_1	LELG_02876	NW_001813683.1	1531086	A	G	15748	GT	0|0	0|0	0|0	0|0	0|0	0|0	0|0	0|0	0|0	0|0	0|0	0|0	0|0	0|0	0|1	0|0	0|1	0|1	0|1	0|1	0|0	0|0	0|0	0|0	0|0	ANN=G	synonymous_variant	LOW	c.1335T>C	p.His445His
CDR1_1	LELG_02876	NW_001813683.1	1531111	T	C	187746	GT	1|1	1|1	1|1	1|1	1|1	1|1	1|1	1|1	1|1	1|1	1|1	1|1	1|1	1|1	0|1	1|1	0|1	0|1	0|1	0|1	1|1	1|1	1|1	1|1	1|1	ANN=C	missense_variant	MODERATE	c.1310A>G	p.Lys437Arg
CDR1_1	LELG_02876	NW_001813683.1	1531123	C	T	193127	GT	1|1	1|1	1|1	1|1	1|1	1|1	1|1	1|1	1|1	1|1	1|1	1|1	1|1	1|1	0|1	1|1	0|1	0|1	0|1	0|1	1|1	1|1	1|1	1|1	1|1	ANN=T	missense_variant	MODERATE	c.1298G>A	p.Arg433Gln
CDR1_1	LELG_02876	NW_001813683.1	1531182	T	A	21315	GT	0|0	0|0	0|0	0|0	0|0	0|0	0|0	0|0	0|0	0|0	0|0	0|0	0|0	0|0	0|1	0|0	0|1	0|1	0|1	0|1	0|0	0|0	0|0	0|0	0|0	ANN=A	synonymous_variant	LOW	c.1239A>T	p.Thr413Thr
CDR1_1	LELG_02876	NW_001813683.1	1531185	A	G	21589	GT	0|0	0|0	0|0	0|0	0|0	0|0	0|0	0|0	0|0	0|0	0|0	0|0	0|0	0|0	0|1	0|0	0|1	0|1	0|1	0|1	0|0	0|0	0|0	0|0	0|0	ANN=G	synonymous_variant	LOW	c.1236T>C	p.Ile412Ile
CDR1_1	LELG_02876	NW_001813683.1	1531206	A	G	156898	GT	1|1	1|1	1|1	1|1	1|1	1|1	1|1	1|1	1|1	1|1	1|1	1|1	1|1	1|1	0|1	1|1	0|1	0|1	0|1	0|1	1|1	1|1	1|1	1|1	1|1	ANN=G	synonymous_variant	LOW	c.1215T>C	p.Thr405Thr
CDR1_1	LELG_02876	NW_001813683.1	1531245	G	A	158.34	GT	0|0	0|0	0|0	0|0	0|0	0|0	0|0	0|0	0|0	0|0	0|0	0|0	0|0	0|0	0|0	0|1	0|0	0|0	0|0	0|0	0|0	0|0	0|0	0|0	0|0	ANN=A	synonymous_variant	LOW	c.1176C>T	p.Phe392Phe
CDR1_1	LELG_02876	NW_001813683.1	1531253	T	C	137999	GT	1|1	1|1	1|1	1|1	1|1	1|1	1|1	1|1	1|1	1|1	1|1	1|1	1|1	1|1	1|1	1|1	1|1	1|1	1|1	1|1	1|1	1|1	1|1	1|1	1|1	ANN=C	missense_variant	MODERATE	c.1168A>G	p.Lys390Glu
CDR1_1	LELG_02876	NW_001813683.1	1531309	G	A	21759.2	GT	1|1	1|1	1|1	1|1	1|1	1|1	1|1	1|1	1|1	1|1	1|1	1|1	1|1	1|1	0|0	1|1	0|0	0|0	0|0	0|0	0|0	1|1	1|1	1|1	1|1	ANN=A	missense_variant	MODERATE	c.1112C>T	p.Thr371Ile
CDR1_1	LELG_02876	NW_001813683.1	1531310	T	C	21710.2	GT	1|1	1|1	1|1	1|1	1|1	1|1	1|1	1|1	1|1	1|1	1|1	1|1	1|1	1|1	0|0	1|1	0|0	0|0	0|0	0|0	0|0	1|1	1|1	1|1	1|1	ANN=C	missense_variant	MODERATE	c.1111A>G	p.Thr371Ala
CDR1_1	LELG_02876	NW_001813683.1	1531311	T	C	21586.2	GT	1|1	1|1	1|1	1|1	1|1	1|1	1|1	1|1	1|1	1|1	1|1	1|1	1|1	1|1	0|0	1|1	0|0	0|0	0|0	0|0	0|0	1|1	1|1	1|1	1|1	ANN=C	synonymous_variant	LOW	c.1110A>G	p.Lys370Lys
CDR1_1	LELG_02876	NW_001813683.1	1531314	A	G	18963.1	GT	1|1	1|1	1|1	1|1	1|1	1|1	1|1	1|1	1|1	1|1	1|1	1|1	1|1	1|1	0|0	1|1	0|0	0|0	0|0	0|0	0|0	1|1	1|1	1|1	1|1	ANN=G	synonymous_variant	LOW	c.1107T>C	p.Asp369Asp
CDR1_1	LELG_02876	NW_001813683.1	1531320	G	C	13164.7	GT	1|1	1|1	1|1	1|1	1|1	1|1	1|1	1|1	1|1	1|1	1|1	1|1	1|1	1|1	0|0	1|1	0|0	0|0	0|0	0|0	0|0	1|1	1|1	1|1	1|1	ANN=C	synonymous_variant	LOW	c.1101C>G	p.Leu367Leu
CDR1_1	LELG_02876	NW_001813683.1	1531322	G	A	12399.5	GT	1|1	1|1	1|1	1|1	1|1	1|1	1|1	1|1	1|1	1|1	1|1	1|1	1|1	1|1	0|0	1|1	0|0	0|0	0|0	0|0	0|0	1|1	1|1	1|1	1|1	ANN=A	missense_variant	MODERATE	c.1099C>T	p.Leu367Phe
CDR1_1	LELG_02876	NW_001813683.1	1531323	T	A	10373.4	GT	1|1	1|1	1|1	1|1	1|1	1|1	1|1	1|1	1|1	1|1	1|1	1|1	1|1	1|1	0|0	1|1	0|0	0|0	0|0	0|0	0|0	1|1	1|1	1|1	1|1	ANN=A	missense_variant	MODERATE	c.1098A>T	p.Glu366Asp
CDR1_1	LELG_02876	NW_001813683.1	1531326	A	G	9023.02	GT	1|1	1|1	1|1	1|1	1|1	1|1	1|1	1|1	1|1	1|1	1|1	1|1	1|1	1|1	0|0	1|1	0|0	0|0	0|0	0|0	0|0	1|1	1|1	1|1	1|1	ANN=G	synonymous_variant	LOW	c.1095T>C	p.Tyr365Tyr
CDR1_1	LELG_02876	NW_001813683.1	1531329	A	T	6455.52	GT	1|1	1|1	1|1	1|1	1|1	1|1	1|1	1|1	1|1	1|1	1|1	1|1	1|1	1|1	0|0	1|1	0|0	0|0	0|0	0|0	0|0	1|1	1|1	1|1	1|1	ANN=T	synonymous_variant	LOW	c.1092T>A	p.Ala364Ala
CDR1_1	LELG_02876	NW_001813683.1	1531397	A	C	16425.1	GT	0|0	0|0	0|0	0|0	0|0	0|0	0|0	0|0	0|0	0|0	0|0	0|0	0|0	0|0	0|1	0|0	0|1	0|1	0|1	0|1	0|0	0|0	0|0	0|0	0|0	ANN=C	missense_variant	MODERATE	c.1024T>G	p.Leu342Val
CDR1_1	LELG_02876	NW_001813683.1	1531416	G	C	24441.4	GT	1|1	1|1	1|1	1|1	1|1	1|1	1|1	1|1	1|1	1|1	1|1	1|1	1|1	1|1	0|0	1|1	0|0	0|0	0|0	0|0	1|1	1|1	1|1	1|1	1|1	ANN=C	synonymous_variant	LOW	c.1005C>G	p.Ala335Ala
CDR1_1	LELG_02876	NW_001813683.1	1531425	T	A	31984.5	GT	1|1	1|1	1|1	1|1	1|1	1|1	1|1	1|1	1|1	1|1	1|1	1|1	1|1	1|1	0|0	1|1	0|0	0|0	0|0	0|0	1|1	1|1	1|1	1|1	1|1	ANN=A	synonymous_variant	LOW	c.996A>T	p.Ala332Ala
CDR1_1	LELG_02876	NW_001813683.1	1531491	A	G	130449	GT	1|1	1|1	1|1	1|1	1|1	1|1	1|1	1|1	1|1	1|1	1|1	1|1	1|1	1|1	0|0	1|1	0|0	0|0	0|0	0|0	1|1	1|1	1|1	1|1	1|1	ANN=G	synonymous_variant	LOW	c.930T>C	p.Ile310Ile
CDR1_1	LELG_02876	NW_001813683.1	1531500	C	T	15177	GT	0|0	0|0	0|0	0|0	0|0	0|0	0|0	0|0	0|0	0|0	0|0	0|0	0|0	0|0	0|1	0|0	0|1	0|1	0|1	0|1	0|0	0|0	0|0	0|0	0|0	ANN=T	synonymous_variant	LOW	c.921G>A	p.Arg307Arg
CDR1_1	LELG_02876	NW_001813683.1	1531626	T	C	166674	GT	1|1	1|1	1|1	1|1	1|1	1|1	1|1	1|1	1|1	1|1	1|1	1|1	1|1	1|1	0|0	1|1	0|0	0|0	0|0	0|0	1|1	1|1	1|1	1|1	1|1	ANN=C	synonymous_variant	LOW	c.795A>G	p.Val265Val
CDR1_1	LELG_02876	NW_001813683.1	1531635	G	T	18823	GT	0|0	0|0	0|0	0|0	0|0	0|0	0|0	0|0	0|0	0|0	0|0	0|0	0|0	0|0	0|1	0|0	0|1	0|1	0|1	0|1	0|0	0|0	0|0	0|0	0|0	ANN=T	synonymous_variant	LOW	c.786C>A	p.Gly262Gly
CDR1_1	LELG_02876	NW_001813683.1	1531695	A	G	15745	GT	0|0	0|0	0|0	0|0	0|0	0|0	0|0	0|0	0|0	0|0	0|0	0|0	0|0	0|0	0|1	0|0	0|1	0|1	0|1	0|1	0|0	0|0	0|0	0|0	0|0	ANN=G	synonymous_variant	LOW	c.726T>C	p.His242His
CDR1_1	LELG_02876	NW_001813683.1	1531763	G	C	14888	GT	0|0	0|0	0|0	0|0	0|0	0|0	0|0	0|0	0|0	0|0	0|0	0|0	0|0	0|0	0|1	0|0	0|1	0|1	0|1	0|1	0|0	0|0	0|0	0|0	0|0	ANN=C	missense_variant	MODERATE	c.658C>G	p.Gln220Glu
CDR1_1	LELG_02876	NW_001813683.1	1531812	T	A	188498	GT	1|1	1|1	1|1	1|1	1|1	1|1	1|1	1|1	1|1	1|1	1|1	1|1	1|1	1|1	0|0	1|1	0|0	0|0	0|0	0|0	1|1	1|1	1|1	1|1	1|1	ANN=A	synonymous_variant	LOW	c.609A>T	p.Gly203Gly
CDR1_1	LELG_02876	NW_001813683.1	1531818	T	C	204019	GT	1|1	1|1	1|1	1|1	1|1	1|1	1|1	1|1	1|1	1|1	1|1	1|1	1|1	1|1	0|1	1|1	0|1	0|1	0|1	0|1	1|1	1|1	1|1	1|1	1|1	ANN=C	synonymous_variant	LOW	c.603A>G	p.Thr201Thr
CDR1_1	LELG_02876	NW_001813683.1	1531893	T	C	14462	GT	0|0	0|0	0|0	0|0	0|0	0|0	0|0	0|0	0|0	0|0	0|0	0|0	0|0	0|0	0|1	0|0	0|1	0|1	0|1	0|1	0|0	0|0	0|0	0|0	0|0	ANN=C	synonymous_variant	LOW	c.528A>G	p.Pro176Pro
CDR1_1	LELG_02876	NW_001813683.1	1531929	A	G	175351	GT	1|1	1|1	1|1	1|1	1|1	1|1	1|1	1|1	1|1	1|1	1|1	1|1	1|1	1|1	0|1	1|1	0|1	0|1	0|1	0|1	1|1	1|1	1|1	1|1	1|1	ANN=G	synonymous_variant	LOW	c.492T>C	p.Phe164Phe
CDR1_1	LELG_02876	NW_001813683.1	1532004	T	A,C	176105	GT	1|1	1|1	1|1	1|1	1|1	1|1	1|1	1|1	1|1	1|1	1|1	1|1	1|1	1|1	0|2	1|1	0|2	0|2	0|2	0|2	1|1	1|1	1|1	1|1	1|1	ANN=A	synonymous_variant	LOW	c.417A>T	p.Thr139Thr	,C	synonymous_variant	LOW	c.417A>G
CDR1_1	LELG_02876	NW_001813683.1	1532163	T	G	214539	GT	1|1	1|1	1|1	1|1	1|1	1|1	1|1	1|1	1|1	1|1	1|1	1|1	1|1	1|1	1|1	1|1	1|1	1|1	1|1	1|1	1|1	1|1	1|1	1|1	1|1	ANN=G	synonymous_variant	LOW	c.258A>C	p.Leu86Leu
CDR1_1	LELG_02876	NW_001813683.1	1532242	A	T	209838	GT	1|1	1|1	1|1	1|1	1|1	1|1	1|1	1|1	1|1	1|1	1|1	1|1	1|1	1|1	0|0	1|1	0|0	0|0	0|0	0|0	1|1	1|1	1|1	1|1	1|1	ANN=T	missense_variant	MODERATE	c.179T>A	p.Ile60Asn
CDR1_1	LELG_02876	NW_001813683.1	1532244	C	T	211282	GT	1|1	1|1	1|1	1|1	1|1	1|1	1|1	1|1	1|1	1|1	1|1	1|1	1|1	1|1	0|0	1|1	0|0	0|0	0|0	0|0	1|1	1|1	1|1	1|1	1|1	ANN=T	synonymous_variant	LOW	c.177G>A	p.Ala59Ala
CDR1_1	LELG_02876	NW_001813683.1	1532254	G	A	228468	GT	1|1	1|1	1|1	1|1	1|1	1|1	1|1	1|1	1|1	1|1	1|1	1|1	1|1	1|1	0|1	1|1	0|1	0|1	0|1	0|1	1|1	1|1	1|1	1|1	1|1	ANN=A	missense_variant	MODERATE	c.167C>T	p.Thr56Ile
CDR1_1	LELG_02876	NW_001813683.1	1532259	G	T	22435	GT	0|0	0|0	0|0	0|0	0|0	0|0	0|0	0|0	0|0	0|0	0|0	0|0	0|0	0|0	0|1	0|0	0|1	0|1	0|1	0|1	0|0	0|0	0|0	0|0	0|0	ANN=T	missense_variant	MODERATE	c.162C>A	p.Asn54Lys
CDR1_1	LELG_02876	NW_001813683.1	1532264	T	C	22039	GT	0|0	0|0	0|0	0|0	0|0	0|0	0|0	0|0	0|0	0|0	0|0	0|0	0|0	0|0	0|1	0|0	0|1	0|1	0|1	0|1	0|0	0|0	0|0	0|0	0|0	ANN=C	missense_variant	MODERATE	c.157A>G	p.Asn53Asp
CDR1_1	LELG_02876	NW_001813683.1	1532275	C	T	160355	GT	1|1	1|1	1|1	1|1	1|1	1|1	1|1	1|1	1|1	1|1	1|1	1|1	1|1	1|1	0|0	1|1	0|0	0|0	0|0	0|0	1|1	1|1	1|1	1|1	1|1	ANN=T	missense_variant	MODERATE	c.146G>A	p.Ser49Asn
CDR1_1	LELG_02876	NW_001813683.1	1532306	A	T	201929	GT	1|1	1|1	1|1	1|1	1|1	1|1	1|1	1|1	1|1	1|1	1|1	1|1	1|1	1|1	0|0	1|1	0|0	0|0	0|0	0|0	1|1	1|1	1|1	1|1	1|1	ANN=T	missense_variant	MODERATE	c.115T>A	p.Tyr39Asn
CDR1_1	LELG_02876	NW_001813683.1	1532308	G	A	192433	GT	1|1	1|1	1|1	1|1	1|1	1|1	1|1	1|1	1|1	1|1	1|1	1|1	1|1	1|1	0|0	1|1	0|0	0|0	0|0	0|0	1|1	1|1	1|1	1|1	1|1	ANN=A	missense_variant	MODERATE	c.113C>T	p.Thr38Met
CDR1_1	LELG_02876	NW_001813683.1	1532326	T	C	199782	GT	1|1	1|1	1|1	1|1	1|1	1|1	1|1	1|1	1|1	1|1	1|1	1|1	1|1	1|1	0|0	1|1	0|0	0|0	0|0	0|0	1|1	1|1	1|1	1|1	1|1	ANN=C	missense_variant	MODERATE	c.95A>G	p.Gln32Arg
CDR1_1	LELG_02876	NW_001813683.1	1532327	G	T	197218	GT	1|1	1|1	1|1	1|1	1|1	1|1	1|1	1|1	1|1	1|1	1|1	1|1	1|1	1|1	0|0	1|1	0|0	0|0	0|0	0|0	1|1	1|1	1|1	1|1	1|1	ANN=T	missense_variant	MODERATE	c.94C>A	p.Gln32Lys
CDR1_1	LELG_02876	NW_001813683.1	1532334	A	T	202440	GT	1|1	1|1	1|1	1|1	1|1	1|1	1|1	1|1	1|1	1|1	1|1	1|1	1|1	1|1	0|0	1|1	0|0	0|0	0|0	0|0	1|1	1|1	1|1	1|1	1|1	ANN=T	synonymous_variant	LOW	c.87T>A	p.Thr29Thr
CDR1_1	LELG_02876	NW_001813683.1	1532343	T	C	240896	GT	1|1	1|1	1|1	1|1	1|1	1|1	1|1	1|1	1|1	1|1	1|1	1|1	1|1	1|1	1|1	1|1	1|1	1|1	1|1	1|1	1|1	1|1	1|1	1|1	1|1	ANN=C	synonymous_variant	LOW	c.78A>G	p.Leu26Leu
CDR1_1	LELG_02876	NW_001813683.1	1532346	A	C	200823	GT	1|1	1|1	1|1	1|1	1|1	1|1	1|1	1|1	1|1	1|1	1|1	1|1	1|1	1|1	0|0	1|1	0|0	0|0	0|0	0|0	1|1	1|1	1|1	1|1	1|1	ANN=C	missense_variant	MODERATE	c.75T>G	p.Asp25Glu
CDR1_1	LELG_02876	NW_001813683.1	1532370	G	A	162668	GT	1|1	1|1	1|1	1|1	1|1	1|1	1|1	1|1	1|1	1|1	1|1	1|1	1|1	1|1	0|0	1|1	0|0	0|0	0|0	0|0	1|1	1|1	1|1	1|1	1|1	ANN=A	synonymous_variant	LOW	c.51C>T	p.Asn17Asn
CDR1_1	LELG_02876	NW_001813683.1	1532390	T	C	199676	GT	1|1	1|1	1|1	1|1	1|1	1|1	1|1	1|1	1|1	1|1	1|1	1|1	1|1	1|1	0|0	1|1	0|0	0|0	0|0	0|0	1|1	1|1	1|1	1|1	1|1	ANN=C	missense_variant	MODERATE	c.31A>G	p.Lys11Glu
CDR1_1	LELG_02876	NW_001813683.1	1532397	T	C	200385	GT	1|1	1|1	1|1	1|1	1|1	1|1	1|1	1|1	1|1	1|1	1|1	1|1	1|1	1|1	0|0	1|1	0|0	0|0	0|0	0|0	1|1	1|1	1|1	1|1	1|1	ANN=C	synonymous_variant	LOW	c.24A>G	p.Gln8Gln
MDR1	LELG_00512	NW_001813685.1	1366214	C	T	15213	GT	0|0	0|0	0|0	0|0	0|0	0|0	0|0	0|0	0|0	0|0	0|0	0|0	0|0	0|0	0|1	0|0	0|1	0|1	0|1	0|1	0|0	0|0	0|0	0|0	0|0	ANN=T	synonymous_variant	LOW	c.1773G>A	p.Lys591Lys
MDR1	LELG_00512	NW_001813685.1	1366268	T	A	13951	GT	0|0	0|0	0|0	0|0	0|0	0|0	0|0	0|0	0|0	0|0	0|0	0|0	0|0	0|0	0|1	0|0	0|1	0|1	0|1	0|1	0|0	0|0	0|0	0|0	0|0	ANN=A	synonymous_variant	LOW	c.1719A>T	p.Ile573Ile
MDR1	LELG_00512	NW_001813685.1	1366326	T	G	12695	GT	0|0	0|0	0|0	0|0	0|0	0|0	0|0	0|0	0|0	0|0	0|0	0|0	0|0	0|0	0|1	0|0	0|1	0|1	0|1	0|1	0|0	0|0	0|0	0|0	0|0	ANN=G	missense_variant	MODERATE	c.1661A>C	p.Asp554Ala
MDR1	LELG_00512	NW_001813685.1	1366355	G	C	58834	GT	0|1	0|1	0|1	0|1	0|1	0|1	0|1	0|1	0|1	0|1	0|1	0|1	0|1	0|1	0|0	0|1	0|0	0|0	0|0	0|0	0|1	0|1	0|1	0|1	0|1	ANN=C	synonymous_variant	LOW	c.1632C>G	p.Gly544Gly
MDR1	LELG_00512	NW_001813685.1	1366406	C	A	74029	GT	0|1	0|1	0|1	0|1	0|1	0|1	0|1	0|1	0|1	0|1	0|1	0|1	0|1	0|1	0|0	0|1	0|0	0|0	0|0	0|0	0|1	0|1	0|1	0|1	0|1	ANN=A	synonymous_variant	LOW	c.1581G>T	p.Ala527Ala
MDR1	LELG_00512	NW_001813685.1	1366412	T	C	74362	GT	0|1	0|1	0|1	0|1	0|1	0|1	0|1	0|1	0|1	0|1	0|1	0|1	0|1	0|1	0|0	0|1	0|0	0|0	0|0	0|0	0|1	0|1	0|1	0|1	0|1	ANN=C	synonymous_variant	LOW	c.1575A>G	p.Val525Val
MDR1	LELG_00512	NW_001813685.1	1366493	A	T	191065	GT	1|1	1|1	1|1	1|1	1|1	1|1	1|1	1|1	1|1	1|1	1|1	1|1	1|1	1|1	1|1	1|1	1|1	1|1	1|1	1|1	1|1	1|1	1|1	1|1	1|1	ANN=T	synonymous_variant	LOW	c.1494T>A	p.Ile498Ile
MDR1	LELG_00512	NW_001813685.1	1366511	C	T	74877.8	GT	0|1	0|1	0|1	0|1	0|1	0|1	0|1	0|1	0|1	0|1	0|1	0|1	0|1	0|1	0|1	0|1	0|1	0|1	0|1	0|1	0|1	0|1	0|1	0|1	0|1	ANN=T	synonymous_variant	LOW	c.1476G>A	p.Leu492Leu
MDR1	LELG_00512	NW_001813685.1	1366535	C	T	59736	GT	0|1	0|1	0|1	0|1	0|1	0|1	0|1	0|1	0|1	0|1	0|1	0|1	0|1	0|1	0|0	0|1	0|0	0|0	0|0	0|0	0|1	0|1	0|1	0|1	0|1	ANN=T	synonymous_variant	LOW	c.1452G>A	p.Thr484Thr
MDR1	LELG_00512	NW_001813685.1	1366571	T	C	77403	GT	0|1	0|1	0|1	0|1	0|1	0|1	0|1	0|1	0|1	0|1	0|1	0|1	0|1	0|1	0|0	0|1	0|0	0|0	0|0	0|0	0|1	0|1	0|1	0|1	0|1	ANN=C	synonymous_variant	LOW	c.1416A>G	p.Ala472Ala
MDR1	LELG_00512	NW_001813685.1	1366577	C	T	78513	GT	0|1	0|1	0|1	0|1	0|1	0|1	0|1	0|1	0|1	0|1	0|1	0|1	0|1	0|1	0|0	0|1	0|0	0|0	0|0	0|0	0|1	0|1	0|1	0|1	0|1	ANN=T	synonymous_variant	LOW	c.1410G>A	p.Leu470Leu
MDR1	LELG_00512	NW_001813685.1	1366604	G	A	185402	GT	1|1	1|1	1|1	1|1	1|1	1|1	1|1	1|1	1|1	1|1	1|1	1|1	1|1	1|1	0|1	1|1	0|1	0|1	0|1	0|1	1|1	1|1	1|1	1|1	1|1	ANN=A	synonymous_variant	LOW	c.1383C>T	p.Ile461Ile
MDR1	LELG_00512	NW_001813685.1	1366628	C	A	63262	GT	0|1	0|1	0|1	0|1	0|1	0|1	0|1	0|1	0|1	0|1	0|1	0|1	0|1	0|1	0|0	0|1	0|0	0|0	0|0	0|0	0|1	0|1	0|1	0|1	0|1	ANN=A	missense_variant	MODERATE	c.1359G>T	p.Gln453His
MDR1	LELG_00512	NW_001813685.1	1366652	A	G	181674	GT	1|1	1|1	1|1	1|1	1|1	1|1	1|1	1|1	1|1	1|1	1|1	1|1	1|1	1|1	0|1	1|1	0|1	0|1	0|1	0|1	1|1	1|1	1|1	1|1	1|1	ANN=G	synonymous_variant	LOW	c.1335T>C	p.Phe445Phe
MDR1	LELG_00512	NW_001813685.1	1366736	T	A	189282	GT	1|1	1|1	1|1	1|1	1|1	1|1	1|1	1|1	1|1	1|1	1|1	1|1	1|1	1|1	1|1	1|1	1|1	1|1	1|1	1|1	1|1	1|1	1|1	1|1	1|1	ANN=A	synonymous_variant	LOW	c.1251A>T	p.Val417Val
MDR1	LELG_00512	NW_001813685.1	1366763	A	G	64667	GT	0|1	0|1	0|1	0|1	0|1	0|1	0|1	0|1	0|1	0|1	0|1	0|1	0|1	0|1	0|0	0|1	0|0	0|0	0|0	0|0	0|1	0|1	0|1	0|1	0|1	ANN=G	synonymous_variant	LOW	c.1224T>C	p.Phe408Phe
MDR1	LELG_00512	NW_001813685.1	1366787	G	A	125932	GT	0|1	0|1	0|1	0|1	0|1	0|1	0|1	0|1	0|1	0|1	0|1	0|1	0|1	0|1	1|1	0|1	1|1	1|1	1|1	1|1	0|1	0|1	0|1	0|1	0|1	ANN=A	synonymous_variant	LOW	c.1200C>T	p.Phe400Phe
MDR1	LELG_00512	NW_001813685.1	1366790	T	C	126278	GT	0|1	0|1	0|1	0|1	0|1	0|1	0|1	0|1	0|1	0|1	0|1	0|1	0|1	0|1	1|1	0|1	1|1	1|1	1|1	1|1	0|1	0|1	0|1	0|1	0|1	ANN=C	synonymous_variant	LOW	c.1197A>G	p.Leu399Leu
MDR1	LELG_00512	NW_001813685.1	1366928	T	C	77320	GT	0|1	0|1	0|1	0|1	0|1	0|1	0|1	0|1	0|1	0|1	0|1	0|1	0|1	0|1	0|0	0|1	0|0	0|0	0|0	0|0	0|1	0|1	0|1	0|1	0|1	ANN=C	synonymous_variant	LOW	c.1059A>G	p.Gly353Gly
MDR1	LELG_00512	NW_001813685.1	1366933	C	T	77575	GT	0|1	0|1	0|1	0|1	0|1	0|1	0|1	0|1	0|1	0|1	0|1	0|1	0|1	0|1	0|0	0|1	0|0	0|0	0|0	0|0	0|1	0|1	0|1	0|1	0|1	ANN=T	missense_variant	MODERATE	c.1054G>A	p.Ala352Thr
MDR1	LELG_00512	NW_001813685.1	1366940	A	G	219134	GT	1|1	1|1	1|1	1|1	1|1	1|1	1|1	1|1	1|1	1|1	1|1	1|1	1|1	1|1	1|1	1|1	1|1	1|1	1|1	1|1	1|1	1|1	1|1	1|1	1|1	ANN=G	synonymous_variant	LOW	c.1047T>C	p.Ile349Ile
MDR1	LELG_00512	NW_001813685.1	1366948	G	C	66296	GT	0|1	0|1	0|1	0|1	0|1	0|1	0|1	0|1	0|1	0|1	0|1	0|1	0|1	0|1	0|0	0|1	0|0	0|0	0|0	0|0	0|1	0|1	0|1	0|1	0|1	ANN=C	missense_variant	MODERATE	c.1039C>G	p.Pro347Ala
MDR1	LELG_00512	NW_001813685.1	1367006	T	C	11554	GT	0|0	0|0	0|0	0|0	0|0	0|0	0|0	0|0	0|0	0|0	0|0	0|0	0|0	0|0	0|1	0|0	0|1	0|1	0|1	0|1	0|0	0|0	0|0	0|0	0|0	ANN=C	synonymous_variant	LOW	c.981A>G	p.Thr327Thr
MDR1	LELG_00512	NW_001813685.1	1367009	T	C	188639	GT	1|1	1|1	1|1	1|1	1|1	1|1	1|1	1|1	1|1	1|1	1|1	1|1	1|1	1|1	1|1	1|1	1|1	1|1	1|1	1|1	1|1	1|1	1|1	1|1	1|1	ANN=C	synonymous_variant	LOW	c.978A>G	p.Glu326Glu
MDR1	LELG_00512	NW_001813685.1	1367032	C	A	13418	GT	0|0	0|0	0|0	0|0	0|0	0|0	0|0	0|0	0|0	0|0	0|0	0|0	0|0	0|0	0|1	0|0	0|1	0|1	0|1	0|1	0|0	0|0	0|0	0|0	0|0	ANN=A	missense_variant	MODERATE	c.955G>T	p.Val319Phe
MDR1	LELG_00512	NW_001813685.1	1367040	G	A	75082	GT	0|1	0|1	0|1	0|1	0|1	0|1	0|1	0|1	0|1	0|1	0|1	0|1	0|1	0|1	0|0	0|1	0|0	0|0	0|0	0|0	0|1	0|1	0|1	0|1	0|1	ANN=A	missense_variant	MODERATE	c.947C>T	p.Ala316Val
MDR1	LELG_00512	NW_001813685.1	1367048	A	C	75485	GT	0|1	0|1	0|1	0|1	0|1	0|1	0|1	0|1	0|1	0|1	0|1	0|1	0|1	0|1	0|0	0|1	0|0	0|0	0|0	0|0	0|1	0|1	0|1	0|1	0|1	ANN=C	synonymous_variant	LOW	c.939T>G	p.Ser313Ser
MDR1	LELG_00512	NW_001813685.1	1367072	A	G	62679	GT	0|1	0|1	0|1	0|1	0|1	0|1	0|1	0|1	0|1	0|1	0|1	0|1	0|1	0|1	0|0	0|1	0|0	0|0	0|0	0|0	0|1	0|1	0|1	0|1	0|1	ANN=G	synonymous_variant	LOW	c.915T>C	p.Cys305Cys
MDR1	LELG_00512	NW_001813685.1	1367114	A	G	73133	GT	0|1	0|1	0|1	0|1	0|1	0|1	0|1	0|1	0|1	0|1	0|1	0|1	0|1	0|1	0|0	0|1	0|0	0|0	0|0	0|0	0|1	0|1	0|1	0|1	0|1	ANN=G	synonymous_variant	LOW	c.873T>C	p.Phe291Phe
MDR1	LELG_00512	NW_001813685.1	1367117	C	A	72997	GT	0|1	0|1	0|1	0|1	0|1	0|1	0|1	0|1	0|1	0|1	0|1	0|1	0|1	0|1	0|0	0|1	0|0	0|0	0|0	0|0	0|1	0|1	0|1	0|1	0|1	ANN=A	synonymous_variant	LOW	c.870G>T	p.Pro290Pro
MDR1	LELG_00512	NW_001813685.1	1367185	G	C	66765	GT	0|1	0|1	0|1	0|1	0|1	0|1	0|1	0|1	0|1	0|1	0|1	0|1	0|1	0|1	0|0	0|1	0|0	0|0	0|0	0|0	0|1	0|1	0|1	0|1	0|1	ANN=C	missense_variant	MODERATE	c.802C>G	p.Pro268Ala
MDR1	LELG_00512	NW_001813685.1	1367207	T	C	67129	GT	0|1	0|1	0|1	0|1	0|1	0|1	0|1	0|1	0|1	0|1	0|1	0|1	0|1	0|1	0|0	0|1	0|0	0|0	0|0	0|0	0|1	0|1	0|1	0|1	0|1	ANN=C	synonymous_variant	LOW	c.780A>G	p.Ala260Ala
MDR1	LELG_00512	NW_001813685.1	1367210	G	A	192124	GT	1|1	1|1	1|1	1|1	1|1	1|1	1|1	1|1	1|1	1|1	1|1	1|1	1|1	1|1	1|1	1|1	1|1	1|1	1|1	1|1	1|1	1|1	1|1	1|1	1|1	ANN=A	synonymous_variant	LOW	c.777C>T	p.Gly259Gly
MDR1	LELG_00512	NW_001813685.1	1367282	C	T	61188	GT	0|1	0|1	0|1	0|1	0|1	0|1	0|1	0|1	0|1	0|1	0|1	0|1	0|1	0|1	0|0	0|1	0|0	0|0	0|0	0|0	0|1	0|1	0|1	0|1	0|1	ANN=T	synonymous_variant	LOW	c.705G>A	p.Gln235Gln
MDR1	LELG_00512	NW_001813685.1	1367330	C	T	10601	GT	0|0	0|0	0|0	0|0	0|0	0|0	0|0	0|0	0|0	0|0	0|0	0|0	0|0	0|0	0|1	0|0	0|1	0|1	0|1	0|1	0|0	0|0	0|0	0|0	0|0	ANN=T	synonymous_variant	LOW	c.657G>A	p.Val219Val
MDR1	LELG_00512	NW_001813685.1	1367342	T	C	62198	GT	0|1	0|1	0|1	0|1	0|1	0|1	0|1	0|1	0|1	0|1	0|1	0|1	0|1	0|1	0|0	0|1	0|0	0|0	0|0	0|0	0|1	0|1	0|1	0|1	0|1	ANN=C	synonymous_variant	LOW	c.645A>G	p.Ser215Ser
MDR1	LELG_00512	NW_001813685.1	1367389	G	A	168392	GT	1|1	1|1	1|1	1|1	1|1	1|1	1|1	1|1	1|1	1|1	1|1	1|1	1|1	1|1	0|0	1|1	0|0	0|0	0|0	0|0	1|1	1|1	1|1	1|1	1|1	ANN=A	synonymous_variant	LOW	c.598C>T	p.Leu200Leu
MDR1	LELG_00512	NW_001813685.1	1367476	C	T	14060	GT	0|0	0|0	0|0	0|0	0|0	0|0	0|0	0|0	0|0	0|0	0|0	0|0	0|0	0|0	0|1	0|0	0|1	0|1	0|1	0|1	0|0	0|0	0|0	0|0	0|0	ANN=T	missense_variant	MODERATE	c.511G>A	p.Glu171Lys
MDR1	LELG_00512	NW_001813685.1	1367507	A	G	66083	GT	0|1	0|1	0|1	0|1	0|1	0|1	0|1	0|1	0|1	0|1	0|1	0|1	0|1	0|1	0|0	0|1	0|0	0|0	0|0	0|0	0|1	0|1	0|1	0|1	0|1	ANN=G	synonymous_variant	LOW	c.480T>C	p.Tyr160Tyr
MDR1	LELG_00512	NW_001813685.1	1367540	T	G	14863	GT	0|0	0|0	0|0	0|0	0|0	0|0	0|0	0|0	0|0	0|0	0|0	0|0	0|0	0|0	0|1	0|0	0|1	0|1	0|1	0|1	0|0	0|0	0|0	0|0	0|0	ANN=G	synonymous_variant	LOW	c.447A>C	p.Ile149Ile
MDR1	LELG_00512	NW_001813685.1	1367543	A	T	66984	GT	0|1	0|1	0|1	0|1	0|1	0|1	0|1	0|1	0|1	0|1	0|1	0|1	0|1	0|1	0|0	0|1	0|0	0|0	0|0	0|0	0|1	0|1	0|1	0|1	0|1	ANN=T	synonymous_variant	LOW	c.444T>A	p.Leu148Leu
MDR1	LELG_00512	NW_001813685.1	1367618	A	G	19672	GT	0|0	0|0	0|0	0|0	0|0	0|0	0|0	0|0	0|0	0|0	0|0	0|0	0|0	0|0	0|1	0|0	0|1	0|1	0|1	0|1	0|0	0|0	0|0	0|0	0|0	ANN=G	synonymous_variant	LOW	c.369T>C	p.Tyr123Tyr
MDR1	LELG_00512	NW_001813685.1	1367627	G	A	19781	GT	0|0	0|0	0|0	0|0	0|0	0|0	0|0	0|0	0|0	0|0	0|0	0|0	0|0	0|0	0|1	0|0	0|1	0|1	0|1	0|1	0|0	0|0	0|0	0|0	0|0	ANN=A	synonymous_variant	LOW	c.360C>T	p.Asn120Asn
MDR1	LELG_00512	NW_001813685.1	1367633	A	T	83222	GT	0|1	0|1	0|1	0|1	0|1	0|1	0|1	0|1	0|1	0|1	0|1	0|1	0|1	0|1	0|0	0|1	0|0	0|0	0|0	0|0	0|1	0|1	0|1	0|1	0|1	ANN=T	missense_variant	MODERATE	c.354T>A	p.Phe118Leu
MDR1	LELG_00512	NW_001813685.1	1367653	T	C	82931	GT	0|1	0|1	0|1	0|1	0|1	0|1	0|1	0|1	0|1	0|1	0|1	0|1	0|1	0|1	0|0	0|1	0|0	0|0	0|0	0|0	0|1	0|1	0|1	0|1	0|1	ANN=C	missense_variant	MODERATE	c.334A>G	p.Thr112Ala
MDR1	LELG_00512	NW_001813685.1	1367672	G	A	80535	GT	0|1	0|1	0|1	0|1	0|1	0|1	0|1	0|1	0|1	0|1	0|1	0|1	0|1	0|1	0|0	0|1	0|0	0|0	0|0	0|0	0|1	0|1	0|1	0|1	0|1	ANN=A	synonymous_variant	LOW	c.315C>T	p.Ser105Ser
MDR1	LELG_00512	NW_001813685.1	1367675	G	A	81808	GT	0|1	0|1	0|1	0|1	0|1	0|1	0|1	0|1	0|1	0|1	0|1	0|1	0|1	0|1	0|0	0|1	0|0	0|0	0|0	0|0	0|1	0|1	0|1	0|1	0|1	ANN=A	synonymous_variant	LOW	c.312C>T	p.Asp104Asp
MDR1	LELG_00512	NW_001813685.1	1367678	C	A	82017	GT	0|1	0|1	0|1	0|1	0|1	0|1	0|1	0|1	0|1	0|1	0|1	0|1	0|1	0|1	0|0	0|1	0|0	0|0	0|0	0|0	0|1	0|1	0|1	0|1	0|1	ANN=A	missense_variant	MODERATE	c.309G>T	p.Leu103Phe
MDR1	LELG_00512	NW_001813685.1	1367692	G	A	77751	GT	0|1	0|1	0|1	0|1	0|1	0|1	0|1	0|1	0|1	0|1	0|1	0|1	0|1	0|1	0|0	0|1	0|0	0|0	0|0	0|0	0|1	0|1	0|1	0|1	0|1	ANN=A	missense_variant	MODERATE	c.295C>T	p.Pro99Ser
MDR1	LELG_00512	NW_001813685.1	1367754	T	C	60023	GT	0|1	0|1	0|1	0|1	0|1	0|1	0|1	0|1	0|1	0|1	0|1	0|1	0|1	0|1	0|0	0|1	0|0	0|0	0|0	0|0	0|1	0|1	0|1	0|1	0|1	ANN=C	missense_variant	MODERATE	c.233A>G	p.Gln78Arg
MDR1	LELG_00512	NW_001813685.1	1367790	C	T	59498	GT	0|1	0|1	0|1	0|1	0|1	0|1	0|1	0|1	0|1	0|1	0|1	0|1	0|1	0|1	0|0	0|1	0|0	0|0	0|0	0|0	0|1	0|1	0|1	0|1	0|1	ANN=T	missense_variant	MODERATE	c.197G>A	p.Arg66His
MDR1	LELG_00512	NW_001813685.1	1367814	A	T	79683	GT	0|1	0|1	0|1	0|1	0|1	0|1	0|1	0|1	0|1	0|1	0|1	0|1	0|1	0|1	0|0	0|1	0|0	0|0	0|0	0|0	0|1	0|1	0|1	0|1	0|1	ANN=T	missense_variant	MODERATE	c.173T>A	p.Val58Asp
MDR1	LELG_00512	NW_001813685.1	1367828	G	A	84472	GT	0|1	0|1	0|1	0|1	0|1	0|1	0|1	0|1	0|1	0|1	0|1	0|1	0|1	0|1	0|0	0|1	0|0	0|0	0|0	0|0	0|1	0|1	0|1	0|1	0|1	ANN=A	synonymous_variant	LOW	c.159C>T	p.Gly53Gly
MDR1	LELG_00512	NW_001813685.1	1367843	C	T	80034	GT	0|1	0|1	0|1	0|1	0|1	0|1	0|1	0|1	0|1	0|1	0|1	0|1	0|1	0|1	0|0	0|1	0|0	0|0	0|0	0|0	0|1	0|1	0|1	0|1	0|1	ANN=T	synonymous_variant	LOW	c.144G>A	p.Lys48Lys
MDR1	LELG_00512	NW_001813685.1	1367867	A	G	13603	GT	0|0	0|0	0|0	0|0	0|0	0|0	0|0	0|0	0|0	0|0	0|0	0|0	0|0	0|0	0|1	0|0	0|1	0|1	0|1	0|1	0|0	0|0	0|0	0|0	0|0	ANN=G	synonymous_variant	LOW	c.120T>C	p.Tyr40Tyr
MDR1	LELG_00512	NW_001813685.1	1367885	G	A	65943	GT	0|1	0|1	0|1	0|1	0|1	0|1	0|1	0|1	0|1	0|1	0|1	0|1	0|1	0|1	0|0	0|1	0|0	0|0	0|0	0|0	0|1	0|1	0|1	0|1	0|1	ANN=A	synonymous_variant	LOW	c.102C>T	p.Ile34Ile
MDR1	LELG_00512	NW_001813685.1	1367979	T	A	12479	GT	0|0	0|0	0|0	0|0	0|0	0|0	0|0	0|0	0|0	0|0	0|0	0|0	0|0	0|0	0|1	0|0	0|1	0|1	0|1	0|1	0|0	0|0	0|0	0|0	0|0	ANN=A	missense_variant	MODERATE	c.8A>T	p.His3Leu
MDR1_1	LELG_00513	NW_001813685.1	1369785	C	T	78415	GT	0|1	0|1	0|1	0|1	0|1	0|1	0|1	0|1	0|1	0|1	0|1	0|1	0|1	0|1	0|0	0|1	0|0	0|0	0|0	0|0	0|1	0|1	0|1	0|1	0|1	ANN=T	synonymous_variant	LOW	c.1698G>A	p.Arg566Arg
MDR1_1	LELG_00513	NW_001813685.1	1369791	T	C	75839	GT	0|1	0|1	0|1	0|1	0|1	0|1	0|1	0|1	0|1	0|1	0|1	0|1	0|1	0|1	0|0	0|1	0|0	0|0	0|0	0|0	0|1	0|1	0|1	0|1	0|1	ANN=C	synonymous_variant	LOW	c.1692A>G	p.Arg564Arg
MDR1_1	LELG_00513	NW_001813685.1	1369821	T	C	78631	GT	0|1	0|1	0|1	0|1	0|1	0|1	0|1	0|1	0|1	0|1	0|1	0|1	0|1	0|1	0|0	0|1	0|0	0|0	0|0	0|0	0|1	0|1	0|1	0|1	0|1	ANN=C	synonymous_variant	LOW	c.1662A>G	p.Val554Val
MDR1_1	LELG_00513	NW_001813685.1	1369956	C	T	17538	GT	0|0	0|0	0|0	0|0	0|0	0|0	0|0	0|0	0|0	0|0	0|0	0|0	0|0	0|0	0|1	0|0	0|1	0|1	0|1	0|1	0|0	0|0	0|0	0|0	0|0	ANN=T	synonymous_variant	LOW	c.1527G>A	p.Val509Val
MDR1_1	LELG_00513	NW_001813685.1	1370007	A	G	89356	GT	0|1	0|1	0|1	0|1	0|1	0|1	0|1	0|1	0|1	0|1	0|1	0|1	0|1	0|1	0|0	0|1	0|0	0|0	0|0	0|0	0|1	0|1	0|1	0|1	0|1	ANN=G	synonymous_variant	LOW	c.1476T>C	p.Tyr492Tyr
MDR1_1	LELG_00513	NW_001813685.1	1370028	C	T	106208	GT	0|1	0|1	0|1	0|1	0|1	0|1	0|1	0|1	0|1	0|1	0|1	0|1	0|1	0|1	0|1	0|1	0|1	0|1	0|1	0|1	0|1	0|1	0|1	0|1	0|1	ANN=T	synonymous_variant	LOW	c.1455G>A	p.Thr485Thr
MDR1_1	LELG_00513	NW_001813685.1	1370058	G	A	221017	GT	1|1	1|1	1|1	1|1	1|1	1|1	1|1	1|1	1|1	1|1	1|1	1|1	1|1	1|1	1|1	1|1	1|1	1|1	1|1	1|1	1|1	1|1	1|1	1|1	1|1	ANN=A	synonymous_variant	LOW	c.1425C>T	p.Val475Val
MDR1_1	LELG_00513	NW_001813685.1	1370124	A	G	14568	GT	0|0	0|0	0|0	0|0	0|0	0|0	0|0	0|0	0|0	0|0	0|0	0|0	0|0	0|0	0|1	0|0	0|1	0|1	0|1	0|1	0|0	0|0	0|0	0|0	0|0	ANN=G	synonymous_variant	LOW	c.1359T>C	p.Phe453Phe
MDR1_1	LELG_00513	NW_001813685.1	1370129	A	G	172606	GT	1|1	1|1	1|1	1|1	1|1	1|1	1|1	1|1	1|1	1|1	1|1	1|1	1|1	1|1	0|0	1|1	0|0	0|0	0|0	0|0	1|1	1|1	1|1	1|1	1|1	ANN=G	synonymous_variant	LOW	c.1354T>C	p.Leu452Leu
MDR1_1	LELG_00513	NW_001813685.1	1370175	T	C	84915.8	GT	0|1	0|1	0|1	0|1	0|1	0|1	0|1	0|1	0|1	0|1	0|1	0|1	0|1	0|1	0|1	0|1	0|1	0|1	0|1	0|1	0|1	0|1	0|1	0|1	0|1	ANN=C	synonymous_variant	LOW	c.1308A>G	p.Val436Val
MDR1_1	LELG_00513	NW_001813685.1	1370178	C	T	69693	GT	0|1	0|1	0|1	0|1	0|1	0|1	0|1	0|1	0|1	0|1	0|1	0|1	0|1	0|1	0|0	0|1	0|0	0|0	0|0	0|0	0|1	0|1	0|1	0|1	0|1	ANN=T	synonymous_variant	LOW	c.1305G>A	p.Glu435Glu
MDR1_1	LELG_00513	NW_001813685.1	1370250	C	T	35422.2	GT	0|0	0|0	0|0	0|0	0|0	0|0	0|0	0|0	0|0	0|0	0|0	0|0	0|0	0|0	1|1	0|0	1|1	1|1	1|1	1|1	0|0	0|0	0|0	0|0	0|0	ANN=T	synonymous_variant	LOW	c.1233G>A	p.Leu411Leu
MDR1_1	LELG_00513	NW_001813685.1	1370286	A	G	13982	GT	0|0	0|0	0|0	0|0	0|0	0|0	0|0	0|0	0|0	0|0	0|0	0|0	0|0	0|0	0|1	0|0	0|1	0|1	0|1	0|1	0|0	0|0	0|0	0|0	0|0	ANN=G	synonymous_variant	LOW	c.1197T>C	p.Cys399Cys
MDR1_1	LELG_00513	NW_001813685.1	1370310	A	G	85319.8	GT	0|1	0|1	0|1	0|1	0|1	0|1	0|1	0|1	0|1	0|1	0|1	0|1	0|1	0|1	0|1	0|1	0|1	0|1	0|1	0|1	0|1	0|1	0|1	0|1	0|1	ANN=G	synonymous_variant	LOW	c.1173T>C	p.Phe391Phe
MDR1_1	LELG_00513	NW_001813685.1	1370352	G	A	71988	GT	0|1	0|1	0|1	0|1	0|1	0|1	0|1	0|1	0|1	0|1	0|1	0|1	0|1	0|1	0|0	0|1	0|0	0|0	0|0	0|0	0|1	0|1	0|1	0|1	0|1	ANN=A	synonymous_variant	LOW	c.1131C>T	p.Phe377Phe
MDR1_1	LELG_00513	NW_001813685.1	1370397	G	A	69525	GT	0|1	0|1	0|1	0|1	0|1	0|1	0|1	0|1	0|1	0|1	0|1	0|1	0|1	0|1	0|0	0|1	0|0	0|0	0|0	0|0	0|1	0|1	0|1	0|1	0|1	ANN=A	synonymous_variant	LOW	c.1086C>T	p.Leu362Leu
MDR1_1	LELG_00513	NW_001813685.1	1370490	T	A	70703	GT	0|1	0|1	0|1	0|1	0|1	0|1	0|1	0|1	0|1	0|1	0|1	0|1	0|1	0|1	0|0	0|1	0|0	0|0	0|0	0|0	0|1	0|1	0|1	0|1	0|1	ANN=A	synonymous_variant	LOW	c.993A>T	p.Leu331Leu
MDR1_1	LELG_00513	NW_001813685.1	1370529	C	T	197793	GT	1|1	1|1	1|1	1|1	1|1	1|1	1|1	1|1	1|1	1|1	1|1	1|1	1|1	1|1	0|0	1|1	0|0	0|0	0|0	0|0	1|1	1|1	1|1	1|1	1|1	ANN=T	synonymous_variant	LOW	c.954G>A	p.Arg318Arg
MDR1_1	LELG_00513	NW_001813685.1	1370583	G	A	14140	GT	0|0	0|0	0|0	0|0	0|0	0|0	0|0	0|0	0|0	0|0	0|0	0|0	0|0	0|0	0|1	0|0	0|1	0|1	0|1	0|1	0|0	0|0	0|0	0|0	0|0	ANN=A	synonymous_variant	LOW	c.900C>T	p.Ser300Ser
MDR1_1	LELG_00513	NW_001813685.1	1370586	G	A	67760	GT	0|1	0|1	0|1	0|1	0|1	0|1	0|1	0|1	0|1	0|1	0|1	0|1	0|1	0|1	0|0	0|1	0|0	0|0	0|0	0|0	0|1	0|1	0|1	0|1	0|1	ANN=A	synonymous_variant	LOW	c.897C>T	p.Phe299Phe
MDR1_1	LELG_00513	NW_001813685.1	1370601	T	C	234736	GT	1|1	1|1	1|1	1|1	1|1	1|1	1|1	1|1	1|1	1|1	1|1	1|1	1|1	1|1	1|1	1|1	1|1	1|1	1|1	1|1	1|1	1|1	1|1	1|1	1|1	ANN=C	synonymous_variant	LOW	c.882A>G	p.Leu294Leu
MDR1_1	LELG_00513	NW_001813685.1	1370649	T	A	72435	GT	0|1	0|1	0|1	0|1	0|1	0|1	0|1	0|1	0|1	0|1	0|1	0|1	0|1	0|1	0|0	0|1	0|0	0|0	0|0	0|0	0|1	0|1	0|1	0|1	0|1	ANN=A	synonymous_variant	LOW	c.834A>T	p.Gly278Gly
MDR1_1	LELG_00513	NW_001813685.1	1370670	C	T	75584	GT	0|1	0|1	0|1	0|1	0|1	0|1	0|1	0|1	0|1	0|1	0|1	0|1	0|1	0|1	0|0	0|1	0|0	0|0	0|0	0|0	0|1	0|1	0|1	0|1	0|1	ANN=T	synonymous_variant	LOW	c.813G>A	p.Ala271Ala
MDR1_1	LELG_00513	NW_001813685.1	1370685	C	T	69573	GT	0|1	0|1	0|1	0|1	0|1	0|1	0|1	0|1	0|1	0|1	0|1	0|1	0|1	0|1	0|0	0|1	0|0	0|0	0|0	0|0	0|1	0|1	0|1	0|1	0|1	ANN=T	synonymous_variant	LOW	c.798G>A	p.Gly266Gly
MDR1_1	LELG_00513	NW_001813685.1	1370721	G	A	32285.2	GT	0|0	0|0	0|0	0|0	0|0	0|0	0|0	0|0	0|0	0|0	0|0	0|0	0|0	0|0	1|1	0|0	1|1	1|1	1|1	1|1	0|0	0|0	0|0	0|0	0|0	ANN=A	synonymous_variant	LOW	c.762C>T	p.Ala254Ala
MDR1_1	LELG_00513	NW_001813685.1	1370781	A	G	63377	GT	0|1	0|1	0|1	0|1	0|1	0|1	0|1	0|1	0|1	0|1	0|1	0|1	0|1	0|1	0|0	0|1	0|0	0|0	0|0	0|0	0|1	0|1	0|1	0|1	0|1	ANN=G	synonymous_variant	LOW	c.702T>C	p.Thr234Thr
MDR1_1	LELG_00513	NW_001813685.1	1370784	G	A	69333	GT	0|1	0|1	0|1	0|1	0|1	0|1	0|1	0|1	0|1	0|1	0|1	0|1	0|1	0|1	0|0	0|1	0|0	0|0	0|0	0|0	0|1	0|1	0|1	0|1	0|1	ANN=A	synonymous_variant	LOW	c.699C>T	p.Ser233Ser
MDR1_1	LELG_00513	NW_001813685.1	1370796	G	A	60453	GT	0|1	0|1	0|1	0|1	0|1	0|1	0|1	0|1	0|1	0|1	0|1	0|1	0|1	0|1	0|0	0|1	0|0	0|0	0|0	0|0	0|1	0|1	0|1	0|1	0|1	ANN=A	synonymous_variant	LOW	c.687C>T	p.Ser229Ser
MDR1_1	LELG_00513	NW_001813685.1	1370845	G	T	181732	GT	1|1	1|1	1|1	1|1	1|1	1|1	1|1	1|1	1|1	1|1	1|1	1|1	1|1	1|1	1|1	1|1	1|1	1|1	1|1	1|1	1|1	1|1	1|1	1|1	1|1	ANN=T	missense_variant	MODERATE	c.638C>A	p.Thr213Asn
MDR1_1	LELG_00513	NW_001813685.1	1370865	A	G	55242	GT	0|1	0|1	0|1	0|1	0|1	0|1	0|1	0|1	0|1	0|1	0|1	0|1	0|1	0|1	0|0	0|1	0|0	0|0	0|0	0|0	0|1	0|1	0|1	0|1	0|1	ANN=G	synonymous_variant	LOW	c.618T>C	p.Ile206Ile
MDR1_1	LELG_00513	NW_001813685.1	1370920	A	G	10108.7	GT	0|0	0|0	0|0	0|0	0|0	0|0	0|0	0|0	0|0	0|0	0|0	0|0	0|0	0|0	0|1	0|0	0|0	0|1	0|1	0|0	0|0	0|0	0|0	0|0	0|0	ANN=G	missense_variant	MODERATE	c.563T>C	p.Met188Thr
MDR1_1	LELG_00513	NW_001813685.1	1371006	T	C	60361	GT	0|1	0|1	0|1	0|1	0|1	0|1	0|1	0|1	0|1	0|1	0|1	0|1	0|1	0|1	0|0	0|1	0|0	0|0	0|0	0|0	0|1	0|1	0|1	0|1	0|1	ANN=C	synonymous_variant	LOW	c.477A>G	p.Val159Val
MDR1_1	LELG_00513	NW_001813685.1	1371042	G	A	61127	GT	0|1	0|1	0|1	0|1	0|1	0|1	0|1	0|1	0|1	0|1	0|1	0|1	0|1	0|1	0|0	0|1	0|0	0|0	0|0	0|0	0|1	0|1	0|1	0|1	0|1	ANN=A	synonymous_variant	LOW	c.441C>T	p.Tyr147Tyr
MDR1_1	LELG_00513	NW_001813685.1	1371102	G	A	19803.5	GT	0|0	0|0	0|0	0|0	0|0	0|0	0|0	0|0	0|0	0|0	0|0	0|0	0|0	0|0	0|1	0|0	1|1	0|1	0|1	1|1	0|0	0|0	0|0	0|0	0|0	ANN=A	synonymous_variant	LOW	c.381C>T	p.Gly127Gly
MDR1_1	LELG_00513	NW_001813685.1	1371114	T	C	170582	GT	1|1	1|1	1|1	1|1	1|1	1|1	1|1	1|1	1|1	1|1	1|1	1|1	1|1	1|1	0|1	1|1	0|0	0|1	0|1	0|0	1|1	1|1	1|1	1|1	1|1	ANN=C	synonymous_variant	LOW	c.369A>G	p.Thr123Thr
MDR1_1	LELG_00513	NW_001813685.1	1371156	A	G	63265	GT	0|1	0|1	0|1	0|1	0|1	0|1	0|1	0|1	0|1	0|1	0|1	0|1	0|1	0|1	0|0	0|1	0|0	0|0	0|0	0|0	0|1	0|1	0|1	0|1	0|1	ANN=G	synonymous_variant	LOW	c.327T>C	p.Asp109Asp
MDR1_1	LELG_00513	NW_001813685.1	1371208	C	G	84195	GT	0|1	0|1	0|1	0|1	0|1	0|1	0|1	0|1	0|1	0|1	0|1	0|1	0|1	0|1	0|0	0|1	0|0	0|0	0|0	0|0	0|1	0|1	0|1	0|1	0|1	ANN=G	missense_variant	MODERATE	c.275G>C	p.Ser92Thr
MDR1_1	LELG_00513	NW_001813685.1	1371210	G	A	84860	GT	0|1	0|1	0|1	0|1	0|1	0|1	0|1	0|1	0|1	0|1	0|1	0|1	0|1	0|1	0|0	0|1	0|0	0|0	0|0	0|0	0|1	0|1	0|1	0|1	0|1	ANN=A	synonymous_variant	LOW	c.273C>T	p.Asp91Asp
MDR1_1	LELG_00513	NW_001813685.1	1371223	T	G	215872	GT	1|1	1|1	1|1	1|1	1|1	1|1	1|1	1|1	1|1	1|1	1|1	1|1	1|1	1|1	1|1	1|1	1|1	1|1	1|1	1|1	1|1	1|1	1|1	1|1	1|1	ANN=G	missense_variant	MODERATE	c.260A>C	p.Glu87Ala
MDR1_1	LELG_00513	NW_001813685.1	1371231	G	A	82574	GT	0|1	0|1	0|1	0|1	0|1	0|1	0|1	0|1	0|1	0|1	0|1	0|1	0|1	0|1	0|0	0|1	0|0	0|0	0|0	0|0	0|1	0|1	0|1	0|1	0|1	ANN=A	synonymous_variant	LOW	c.252C>T	p.Thr84Thr
MDR1_1	LELG_00513	NW_001813685.1	1371236	G	C	82868	GT	0|1	0|1	0|1	0|1	0|1	0|1	0|1	0|1	0|1	0|1	0|1	0|1	0|1	0|1	0|0	0|1	0|0	0|0	0|0	0|0	0|1	0|1	0|1	0|1	0|1	ANN=C	missense_variant	MODERATE	c.247C>G	p.Gln83Glu
MDR1_1	LELG_00513	NW_001813685.1	1371240	A	G	82888	GT	0|1	0|1	0|1	0|1	0|1	0|1	0|1	0|1	0|1	0|1	0|1	0|1	0|1	0|1	0|0	0|1	0|0	0|0	0|0	0|0	0|1	0|1	0|1	0|1	0|1	ANN=G	synonymous_variant	LOW	c.243T>C	p.Ser81Ser
MDR1_1	LELG_00513	NW_001813685.1	1371258	C	T	81682	GT	0|1	0|1	0|1	0|1	0|1	0|1	0|1	0|1	0|1	0|1	0|1	0|1	0|1	0|1	0|0	0|1	0|0	0|0	0|0	0|0	0|1	0|1	0|1	0|1	0|1	ANN=T	synonymous_variant	LOW	c.225G>A	p.Lys75Lys
MDR1_1	LELG_00513	NW_001813685.1	1371264	C	A	79468	GT	0|1	0|1	0|1	0|1	0|1	0|1	0|1	0|1	0|1	0|1	0|1	0|1	0|1	0|1	0|0	0|1	0|0	0|0	0|0	0|0	0|1	0|1	0|1	0|1	0|1	ANN=A	synonymous_variant	LOW	c.219G>T	p.Gly73Gly
MDR1_1	LELG_00513	NW_001813685.1	1371286	G	C	74737	GT	0|1	0|1	0|1	0|1	0|1	0|1	0|1	0|1	0|1	0|1	0|1	0|1	0|1	0|1	0|0	0|1	0|0	0|0	0|0	0|0	0|1	0|1	0|1	0|1	0|1	ANN=C	missense_variant	MODERATE	c.197C>G	p.Pro66Arg
MDR1_1	LELG_00513	NW_001813685.1	1371306	T	G	81313	GT	0|1	0|1	0|1	0|1	0|1	0|1	0|1	0|1	0|1	0|1	0|1	0|1	0|1	0|1	0|0	0|1	0|0	0|0	0|0	0|0	0|1	0|1	0|1	0|1	0|1	ANN=G	synonymous_variant	LOW	c.177A>C	p.Gly59Gly
MDR1_1	LELG_00513	NW_001813685.1	1371316	C	A	20092	GT	0|0	0|0	0|0	0|0	0|0	0|0	0|0	0|0	0|0	0|0	0|0	0|0	0|0	0|0	0|1	0|0	0|1	0|1	0|1	0|1	0|0	0|0	0|0	0|0	0|0	ANN=A	missense_variant	MODERATE	c.167G>T	p.Arg56Leu
MDR1_1	LELG_00513	NW_001813685.1	1371318	T	C	80682.8	GT	0|1	0|1	0|1	0|1	0|1	0|1	0|1	0|1	0|1	0|1	0|1	0|1	0|1	0|1	0|1	0|1	0|1	0|1	0|1	0|1	0|1	0|1	0|1	0|1	0|1	ANN=C	synonymous_variant	LOW	c.165A>G	p.Lys55Lys
MDR1_1	LELG_00513	NW_001813685.1	1371324	A	C,G	105572	GT	0|1	0|1	0|1	0|1	0|1	0|1	0|1	0|1	0|1	0|1	0|1	0|1	0|1	0|1	0|2	0|1	0|2	0|2	0|2	0|2	0|1	0|1	0|1	0|1	0|1	ANN=C	missense_variant	MODERATE	c.159T>G	p.Asn53Lys	,G	synonymous_variant	LOW	c.159T>C
MDR1_1	LELG_00513	NW_001813685.1	1371342	T	C	82851	GT	0|1	0|1	0|1	0|1	0|1	0|1	0|1	0|1	0|1	0|1	0|1	0|1	0|1	0|1	0|0	0|1	0|0	0|0	0|0	0|0	0|1	0|1	0|1	0|1	0|1	ANN=C	synonymous_variant	LOW	c.141A>G	p.Lys47Lys
MDR1_1	LELG_00513	NW_001813685.1	1371350	T	C	80406	GT	0|1	0|1	0|1	0|1	0|1	0|1	0|1	0|1	0|1	0|1	0|1	0|1	0|1	0|1	0|0	0|1	0|0	0|0	0|0	0|0	0|1	0|1	0|1	0|1	0|1	ANN=C	missense_variant	MODERATE	c.133A>G	p.Lys45Glu
MDR1_1	LELG_00513	NW_001813685.1	1371357	A	T	180763	GT	1|1	1|1	1|1	1|1	1|1	1|1	1|1	1|1	1|1	1|1	1|1	1|1	1|1	1|1	0|1	1|1	0|1	0|1	0|1	0|1	1|1	1|1	1|1	1|1	1|1	ANN=T	missense_variant	MODERATE	c.126T>A	p.His42Gln
MDR1_1	LELG_00513	NW_001813685.1	1371384	G	A	78224	GT	0|1	0|1	0|1	0|1	0|1	0|1	0|1	0|1	0|1	0|1	0|1	0|1	0|1	0|1	0|0	0|1	0|0	0|0	0|0	0|0	0|1	0|1	0|1	0|1	0|1	ANN=A	synonymous_variant	LOW	c.99C>T	p.Tyr33Tyr
MDR1_1	LELG_00513	NW_001813685.1	1371393	T	C	77687	GT	0|1	0|1	0|1	0|1	0|1	0|1	0|1	0|1	0|1	0|1	0|1	0|1	0|1	0|1	0|0	0|1	0|0	0|0	0|0	0|0	0|1	0|1	0|1	0|1	0|1	ANN=C	synonymous_variant	LOW	c.90A>G	p.Gln30Gln
MDR1_1	LELG_00513	NW_001813685.1	1371417	T	A	86636.8	GT	0|1	0|1	0|1	0|1	0|1	0|1	0|1	0|1	0|1	0|1	0|1	0|1	0|1	0|1	0|1	0|1	0|1	0|1	0|1	0|1	0|1	0|1	0|1	0|1	0|1	ANN=A	missense_variant	MODERATE	c.66A>T	p.Lys22Asn
MDR1_1	LELG_00513	NW_001813685.1	1371420	C	T	57416	GT	0|1	0|1	0|1	0|1	0|1	0|1	0|1	0|1	0|1	0|1	0|1	0|1	0|1	0|1	0|0	0|1	0|0	0|0	0|0	0|0	0|1	0|1	0|1	0|1	0|1	ANN=T	synonymous_variant	LOW	c.63G>A	p.Arg21Arg
MDR1_2	LELG_05383	NW_001813677.1	360536	T	C	80961	GT	1|1	1|1	1|1	1|1	1|1	1|1	1|1	1|1	1|1	1|1	1|1	1|1	1|1	1|1	0|0	1|1	0|0	0|0	0|0	0|0	1|1	1|1	1|1	1|1	1|1	ANN=C	synonymous_variant	LOW	c.1725A>G	p.Arg575Arg
MDR1_2	LELG_05383	NW_001813677.1	360542	T	C	86158.9	GT	1|1	1|1	1|1	1|1	1|1	1|1	1|1	1|1	1|1	1|1	1|1	1|1	1|1	1|1	0|0	1|1	0|0	0|0	0|0	0|0	1|1	1|1	1|1	1|1	1|1	ANN=C	synonymous_variant	LOW	c.1719A>G	p.Arg573Arg
MDR1_2	LELG_05383	NW_001813677.1	360578	A	G	101892	GT	1|1	1|1	1|1	1|1	1|1	1|1	1|1	1|1	1|1	1|1	1|1	1|1	1|1	1|1	0|0	1|1	0|0	0|0	0|0	0|0	1|1	1|1	1|1	1|1	1|1	ANN=G	synonymous_variant	LOW	c.1683T>C	p.Ile561Ile
MDR1_2	LELG_05383	NW_001813677.1	360581	A	T	39326.8	GT	0|0	0|0	0|0	0|0	0|0	0|0	0|0	0|0	0|0	0|0	0|0	0|0	0|0	0|0	1|1	0|0	0|0	1|1	1|1	0|0	0|0	0|0	0|0	0|0	0|0	ANN=T	synonymous_variant	LOW	c.1680T>A	p.Leu560Leu
MDR1_2	LELG_05383	NW_001813677.1	360638	C	T	204951	GT	1|1	1|1	1|1	1|1	1|1	1|1	1|1	1|1	1|1	1|1	1|1	1|1	1|1	1|1	0|0	1|1	0|0	0|0	0|0	0|0	1|1	1|1	1|1	1|1	1|1	ANN=T	synonymous_variant	LOW	c.1623G>A	p.Lys541Lys
MDR1_2	LELG_05383	NW_001813677.1	360641	C	T	40151.8	GT	0|0	0|0	0|0	0|0	0|0	0|0	0|0	0|0	0|0	0|0	0|0	0|0	0|0	0|0	1|1	0|0	0|0	1|1	1|1	0|0	0|0	0|0	0|0	0|0	0|0	ANN=T	synonymous_variant	LOW	c.1620G>A	p.Arg540Arg
MDR1_2	LELG_05383	NW_001813677.1	360647	G	A	210949	GT	1|1	1|1	1|1	1|1	1|1	1|1	1|1	1|1	1|1	1|1	1|1	1|1	1|1	1|1	0|0	1|1	0|0	0|0	0|0	0|0	1|1	1|1	1|1	1|1	1|1	ANN=A	synonymous_variant	LOW	c.1614C>T	p.Gly538Gly
MDR1_2	LELG_05383	NW_001813677.1	360658	G	C	171942	GT	1|1	1|1	1|1	1|1	1|1	1|1	1|1	1|1	1|1	1|1	1|1	1|1	1|1	1|1	0|0	1|1	0|0	0|0	0|0	0|0	1|1	1|1	1|1	1|1	1|1	ANN=C	missense_variant	MODERATE	c.1603C>G	p.His535Asp
MDR1_2	LELG_05383	NW_001813677.1	360695	G	A	202172	GT	1|1	1|1	1|1	1|1	1|1	1|1	1|1	1|1	1|1	1|1	1|1	1|1	1|1	1|1	0|0	1|1	0|0	0|0	0|0	0|0	1|1	1|1	1|1	1|1	1|1	ANN=A	synonymous_variant	LOW	c.1566C>T	p.Ser522Ser
MDR1_2	LELG_05383	NW_001813677.1	360704	T	C	222490	GT	1|1	1|1	1|1	1|1	1|1	1|1	1|1	1|1	1|1	1|1	1|1	1|1	1|1	1|1	0|0	1|1	0|0	0|0	0|0	0|0	1|1	1|1	1|1	1|1	1|1	ANN=C	synonymous_variant	LOW	c.1557A>G	p.Arg519Arg
MDR1_2	LELG_05383	NW_001813677.1	360713	C	T	257874	GT	1|1	1|1	1|1	1|1	1|1	1|1	1|1	1|1	1|1	1|1	1|1	1|1	1|1	1|1	1|1	1|1	0|0	1|1	1|1	0|0	1|1	1|1	1|1	1|1	1|1	ANN=T	synonymous_variant	LOW	c.1548G>A	p.Ala516Ala
MDR1_2	LELG_05383	NW_001813677.1	360767	A	G	225689	GT	1|1	1|1	1|1	1|1	1|1	1|1	1|1	1|1	1|1	1|1	1|1	1|1	1|1	1|1	0|0	1|1	0|0	0|0	0|0	0|0	1|1	1|1	1|1	1|1	1|1	ANN=G	synonymous_variant	LOW	c.1494T>C	p.Tyr498Tyr
MDR1_2	LELG_05383	NW_001813677.1	360773	A	G	216145	GT	1|1	1|1	1|1	1|1	1|1	1|1	1|1	1|1	1|1	1|1	1|1	1|1	1|1	1|1	0|0	1|1	0|0	0|0	0|0	0|0	1|1	1|1	1|1	1|1	1|1	ANN=G	synonymous_variant	LOW	c.1488T>C	p.Phe496Phe
MDR1_2	LELG_05383	NW_001813677.1	360824	A	G	34519.8	GT	0|0	0|0	0|0	0|0	0|0	0|0	0|0	0|0	0|0	0|0	0|0	0|0	0|0	0|0	1|1	0|0	0|0	1|1	1|1	0|0	0|0	0|0	0|0	0|0	0|0	ANN=G	synonymous_variant	LOW	c.1437T>C	p.Ile479Ile
MDR1_2	LELG_05383	NW_001813677.1	360881	C	T	236628	GT	1|1	1|1	1|1	1|1	1|1	1|1	1|1	1|1	1|1	1|1	1|1	1|1	1|1	1|1	0|0	1|1	0|0	0|0	0|0	0|0	1|1	1|1	1|1	1|1	1|1	ANN=T	synonymous_variant	LOW	c.1380G>A	p.Arg460Arg
MDR1_2	LELG_05383	NW_001813677.1	360883	T	C	281669	GT	1|1	1|1	1|1	1|1	1|1	1|1	1|1	1|1	1|1	1|1	1|1	1|1	1|1	1|1	1|1	1|1	0|0	1|1	1|1	0|0	1|1	1|1	1|1	1|1	1|1	ANN=C	missense_variant	MODERATE	c.1378A>G	p.Arg460Gly
MDR1_2	LELG_05383	NW_001813677.1	360887	A	G	277456	GT	1|1	1|1	1|1	1|1	1|1	1|1	1|1	1|1	1|1	1|1	1|1	1|1	1|1	1|1	1|1	1|1	0|0	1|1	1|1	0|0	1|1	1|1	1|1	1|1	1|1	ANN=G	synonymous_variant	LOW	c.1374T>C	p.Pro458Pro
MDR1_2	LELG_05383	NW_001813677.1	360938	T	G	189662	GT	1|1	1|1	1|1	1|1	1|1	1|1	1|1	1|1	1|1	1|1	1|1	1|1	1|1	1|1	0|0	1|1	0|0	0|0	0|0	0|0	1|1	1|1	1|1	1|1	1|1	ANN=G	synonymous_variant	LOW	c.1323A>C	p.Val441Val
MDR1_2	LELG_05383	NW_001813677.1	360953	G	T	184436	GT	1|1	1|1	1|1	1|1	1|1	1|1	1|1	1|1	1|1	1|1	1|1	1|1	1|1	1|1	0|0	1|1	0|0	0|0	0|0	0|0	1|1	1|1	1|1	1|1	1|1	ANN=T	synonymous_variant	LOW	c.1308C>A	p.Ile436Ile
MDR1_2	LELG_05383	NW_001813677.1	361031	G	A	191291	GT	1|1	1|1	1|1	1|1	1|1	1|1	1|1	1|1	1|1	1|1	1|1	1|1	1|1	1|1	1|1	1|1	0|0	1|1	1|1	0|0	1|1	1|1	1|1	1|1	1|1	ANN=A	synonymous_variant	LOW	c.1230C>T	p.Thr410Thr
MDR1_2	LELG_05383	NW_001813677.1	361052	G	A	179711	GT	1|1	1|1	1|1	1|1	1|1	1|1	1|1	1|1	1|1	1|1	1|1	1|1	1|1	1|1	0|0	1|1	0|0	0|0	0|0	0|0	1|1	1|1	1|1	1|1	1|1	ANN=A	synonymous_variant	LOW	c.1209C>T	p.Ile403Ile
MDR1_2	LELG_05383	NW_001813677.1	361058	A	T	213939	GT	1|1	1|1	1|1	1|1	1|1	1|1	1|1	1|1	1|1	1|1	1|1	1|1	1|1	1|1	1|1	1|1	0|0	1|1	1|1	0|0	1|1	1|1	1|1	1|1	1|1	ANN=T	synonymous_variant	LOW	c.1203T>A	p.Pro401Pro
MDR1_2	LELG_05383	NW_001813677.1	361079	G	A	168504	GT	1|1	1|1	1|1	1|1	1|1	1|1	1|1	1|1	1|1	1|1	1|1	1|1	1|1	1|1	0|0	1|1	0|0	0|0	0|0	0|0	1|1	1|1	1|1	1|1	1|1	ANN=A	synonymous_variant	LOW	c.1182C>T	p.Tyr394Tyr
MDR1_2	LELG_05383	NW_001813677.1	361088	A	G	190621	GT	1|1	1|1	1|1	1|1	1|1	1|1	1|1	1|1	1|1	1|1	1|1	1|1	1|1	1|1	1|1	1|1	0|0	1|1	1|1	0|0	1|1	1|1	1|1	1|1	1|1	ANN=G	synonymous_variant	LOW	c.1173T>C	p.Pro391Pro
MDR1_2	LELG_05383	NW_001813677.1	361115	A	G	317.5	GT	0|0	0|0	0|0	0|0	0|0	0|0	0|0	0|0	0|0	0|0	0|0	0|0	0|0	0|0	0|0	0|0	1|1	0|0	0|0	1|1	0|0	0|0	0|0	0|0	0|0	ANN=G	synonymous_variant	LOW	c.1146T>C	p.Ile382Ile
MDR1_2	LELG_05383	NW_001813677.1	361124	C	G	405.3	GT	0|0	0|0	0|0	0|0	0|0	0|0	0|0	0|0	0|0	0|0	0|0	0|0	0|0	0|0	0|0	0|0	1|1	0|0	0|0	1|1	0|0	0|0	0|0	0|0	0|0	ANN=G	synonymous_variant	LOW	c.1137G>C	p.Val379Val
MDR1_2	LELG_05383	NW_001813677.1	361130	A	T	831.65	GT	0|0	0|1	0|0	0|0	0|0	0|0	0|0	0|0	0|0	0|0	0|0	0|0	0|0	0|0	0|0	0|0	1|1	0|0	0|0	1|1	0|0	0|0	0|0	0|0	0|0	ANN=T	synonymous_variant	LOW	c.1131T>A	p.Ala377Ala
MDR1_2	LELG_05383	NW_001813677.1	361139	A	G	159236	GT	1|1	0|1	1|1	1|1	1|1	1|1	1|1	1|1	1|1	1|1	1|1	1|1	1|1	1|1	1|1	1|1	1|1	1|1	1|1	1|1	1|1	1|1	1|1	1|1	1|1	ANN=G	synonymous_variant	LOW	c.1122T>C	p.Ile374Ile
MDR1_2	LELG_05383	NW_001813677.1	361142	A	G	1129.15	GT	0|0	0|1	0|0	0|0	0|0	0|0	0|0	0|0	0|0	0|0	0|0	0|0	0|0	0|0	0|0	0|0	1|1	0|0	0|0	1|1	0|0	0|0	0|0	0|0	0|0	ANN=G	synonymous_variant	LOW	c.1119T>C	p.Asp373Asp
MDR1_2	LELG_05383	NW_001813677.1	361154	A	C	1814.17	GT	0|0	0|1	0|0	0|0	0|0	0|0	0|0	0|0	0|0	0|0	0|0	0|0	0|0	0|0	0|0	0|0	1|1	0|0	0|1	1|1	0|0	0|0	0|0	0|0	0|0	ANN=C	synonymous_variant	LOW	c.1107T>G	p.Val369Val
MDR1_2	LELG_05383	NW_001813677.1	361160	A	T	3817.81	GT	0|0	0|1	0|0	0|0	0|0	0|0	0|0	0|0	0|0	0|0	0|0	0|0	0|0	0|0	0|0	0|0	1|1	0|0	0|1	1|1	0|0	0|0	0|0	0|0	0|0	ANN=T	synonymous_variant	LOW	c.1101T>A	p.Pro367Pro
MDR1_2	LELG_05383	NW_001813677.1	361163	T	C	3865.81	GT	0|0	0|1	0|0	0|0	0|0	0|0	0|0	0|0	0|0	0|0	0|0	0|0	0|0	0|0	0|0	0|0	1|1	0|0	0|1	1|1	0|0	0|0	0|0	0|0	0|0	ANN=C	synonymous_variant	LOW	c.1098A>G	p.Glu366Glu
MDR1_2	LELG_05383	NW_001813677.1	361166	C	T	3844.81	GT	0|0	0|1	0|0	0|0	0|0	0|0	0|0	0|0	0|0	0|0	0|0	0|0	0|0	0|0	0|0	0|0	1|1	0|0	0|1	1|1	0|0	0|0	0|0	0|0	0|0	ANN=T	synonymous_variant	LOW	c.1095G>A	p.Lys365Lys
MDR1_2	LELG_05383	NW_001813677.1	361178	T	C	184852	GT	1|1	0|1	1|1	1|1	1|1	1|1	1|1	1|1	1|1	1|1	1|1	1|1	1|1	1|1	0|0	1|1	0|0	0|0	0|0	0|0	1|1	1|1	1|1	1|1	1|1	ANN=C	synonymous_variant	LOW	c.1083A>G	p.Glu361Glu
MDR1_2	LELG_05383	NW_001813677.1	361184	C	T	2686.48	GT	0|0	0|1	0|0	0|0	0|0	0|0	0|0	0|0	0|0	0|0	0|0	0|0	0|0	0|0	0|0	0|0	1|1	0|0	0|0	1|1	0|0	0|0	0|0	0|0	0|0	ANN=T	synonymous_variant	LOW	c.1077G>A	p.Pro359Pro
MDR1_2	LELG_05383	NW_001813677.1	361193	C	T	1934.2	GT	0|0	0|0	0|0	0|0	0|0	0|0	0|0	0|0	0|0	0|0	0|0	0|0	0|0	0|0	0|0	0|0	1|1	0|0	0|0	1|1	0|0	0|0	0|0	0|0	0|0	ANN=T	synonymous_variant	LOW	c.1068G>A	p.Leu356Leu
MDR1_2	LELG_05383	NW_001813677.1	361196	C	T	646.34	GT	0|0	0|1	0|0	0|0	0|0	0|0	0|0	0|0	0|0	0|0	0|0	0|0	0|0	0|0	0|0	0|0	0|0	0|0	0|0	0|0	0|0	0|0	0|0	0|0	0|0	ANN=T	synonymous_variant	LOW	c.1065G>A	p.Leu355Leu
MDR1_2	LELG_05383	NW_001813677.1	361199	T	C	2552.98	GT	0|0	0|1	0|0	0|0	0|0	0|0	0|0	0|0	0|0	0|0	0|0	0|0	0|0	0|0	0|0	0|0	1|1	0|0	0|0	1|1	0|0	0|0	0|0	0|0	0|0	ANN=C	synonymous_variant	LOW	c.1062A>G	p.Lys354Lys
MDR1_2	LELG_05383	NW_001813677.1	361211	A	G	655.34	GT	0|0	0|1	0|0	0|0	0|0	0|0	0|0	0|0	0|0	0|0	0|0	0|0	0|0	0|0	0|0	0|0	0|0	0|0	0|0	0|0	0|0	0|0	0|0	0|0	0|0	ANN=G	synonymous_variant	LOW	c.1050T>C	p.Ala350Ala
MDR1_2	LELG_05383	NW_001813677.1	361217	A	G	2533.98	GT	0|0	0|1	0|0	0|0	0|0	0|0	0|0	0|0	0|0	0|0	0|0	0|0	0|0	0|0	0|0	0|0	1|1	0|0	0|0	1|1	0|0	0|0	0|0	0|0	0|0	ANN=G	synonymous_variant	LOW	c.1044T>C	p.Leu348Leu
MDR1_2	LELG_05383	NW_001813677.1	361223	A	C	2551.98	GT	0|0	0|1	0|0	0|0	0|0	0|0	0|0	0|0	0|0	0|0	0|0	0|0	0|0	0|0	0|0	0|0	1|1	0|0	0|0	1|1	0|0	0|0	0|0	0|0	0|0	ANN=C	synonymous_variant	LOW	c.1038T>G	p.Ser346Ser
MDR1_2	LELG_05383	NW_001813677.1	361226	A	G	237834	GT	1|1	0|1	1|1	1|1	1|1	1|1	1|1	1|1	1|1	1|1	1|1	1|1	1|1	1|1	1|1	1|1	0|0	1|1	1|1	0|0	1|1	1|1	1|1	1|1	1|1	ANN=G	synonymous_variant	LOW	c.1035T>C	p.Phe345Phe
MDR1_2	LELG_05383	NW_001813677.1	361232	A	T	2560.98	GT	0|0	0|1	0|0	0|0	0|0	0|0	0|0	0|0	0|0	0|0	0|0	0|0	0|0	0|0	0|0	0|0	1|1	0|0	0|0	1|1	0|0	0|0	0|0	0|0	0|0	ANN=T	synonymous_variant	LOW	c.1029T>A	p.Gly343Gly
MDR1_2	LELG_05383	NW_001813677.1	361238	T	A	1844.2	GT	0|0	0|0	0|0	0|0	0|0	0|0	0|0	0|0	0|0	0|0	0|0	0|0	0|0	0|0	0|0	0|0	1|1	0|0	0|0	1|1	0|0	0|0	0|0	0|0	0|0	ANN=A	synonymous_variant	LOW	c.1023A>T	p.Gly341Gly
MDR1_2	LELG_05383	NW_001813677.1	361241	A	T	2527.98	GT	0|0	0|1	0|0	0|0	0|0	0|0	0|0	0|0	0|0	0|0	0|0	0|0	0|0	0|0	0|0	0|0	1|1	0|0	0|0	1|1	0|0	0|0	0|0	0|0	0|0	ANN=T	synonymous_variant	LOW	c.1020T>A	p.Ile340Ile
MDR1_2	LELG_05383	NW_001813677.1	361243	T	G	2533.98	GT	0|0	0|1	0|0	0|0	0|0	0|0	0|0	0|0	0|0	0|0	0|0	0|0	0|0	0|0	0|0	0|0	1|1	0|0	0|0	1|1	0|0	0|0	0|0	0|0	0|0	ANN=G	missense_variant	MODERATE	c.1018A>C	p.Ile340Leu
MDR1_2	LELG_05383	NW_001813677.1	361244	T	C	2533.98	GT	0|0	0|1	0|0	0|0	0|0	0|0	0|0	0|0	0|0	0|0	0|0	0|0	0|0	0|0	0|0	0|0	1|1	0|0	0|0	1|1	0|0	0|0	0|0	0|0	0|0	ANN=C	synonymous_variant	LOW	c.1017A>G	p.Glu339Glu
MDR1_2	LELG_05383	NW_001813677.1	361247	A	T	2539.98	GT	0|0	0|1	0|0	0|0	0|0	0|0	0|0	0|0	0|0	0|0	0|0	0|0	0|0	0|0	0|0	0|0	1|1	0|0	0|0	1|1	0|0	0|0	0|0	0|0	0|0	ANN=T	synonymous_variant	LOW	c.1014T>A	p.Ala338Ala
MDR1_2	LELG_05383	NW_001813677.1	361250	T	C	2446.98	GT	0|0	0|1	0|0	0|0	0|0	0|0	0|0	0|0	0|0	0|0	0|0	0|0	0|0	0|0	0|0	0|0	1|1	0|0	0|0	1|1	0|0	0|0	0|0	0|0	0|0	ANN=C	synonymous_variant	LOW	c.1011A>G	p.Glu337Glu
MDR1_2	LELG_05383	NW_001813677.1	361253	A	T	2491.98	GT	0|0	0|1	0|0	0|0	0|0	0|0	0|0	0|0	0|0	0|0	0|0	0|0	0|0	0|0	0|0	0|0	1|1	0|0	0|0	1|1	0|0	0|0	0|0	0|0	0|0	ANN=T	synonymous_variant	LOW	c.1008T>A	p.Ser336Ser
MDR1_2	LELG_05383	NW_001813677.1	361256	C	T	2290.98	GT	0|0	0|1	0|0	0|0	0|0	0|0	0|0	0|0	0|0	0|0	0|0	0|0	0|0	0|0	0|0	0|0	1|1	0|0	0|0	1|1	0|0	0|0	0|0	0|0	0|0	ANN=T	synonymous_variant	LOW	c.1005G>A	p.Arg335Arg
MDR1_2	LELG_05383	NW_001813677.1	361259	A	G	175146	GT	1|1	1|1	1|1	1|1	1|1	1|1	1|1	1|1	1|1	1|1	1|1	1|1	1|1	1|1	0|0	1|1	1|1	0|0	0|0	1|1	1|1	1|1	1|1	1|1	1|1	ANN=G	synonymous_variant	LOW	c.1002T>C	p.Ile334Ile
MDR1_2	LELG_05383	NW_001813677.1	361277	C	T	791.33	GT	0|0	0|1	0|0	0|0	0|0	0|0	0|0	0|0	0|0	0|0	0|0	0|0	0|0	0|0	0|0	0|0	0|0	0|0	0|0	0|0	0|0	0|0	0|0	0|0	0|0	ANN=T	synonymous_variant	LOW	c.984G>A	p.Leu328Leu
MDR1_2	LELG_05383	NW_001813677.1	361281	C	T	1761.92	GT	0|0	0|0	0|0	0|0	0|0	0|0	0|0	0|0	0|0	0|0	0|0	0|0	0|0	0|0	0|0	0|0	1|1	0|0	0|0	1|1	0|0	0|0	0|0	0|0	0|0	ANN=T	missense_variant	MODERATE	c.980G>A	p.Arg327Lys
MDR1_2	LELG_05383	NW_001813677.1	361294	G	C	2195.34	GT	0|0	0|0	0|0	0|0	0|0	0|0	0|0	0|0	0|0	0|0	0|0	0|0	0|0	0|0	0|0	0|0	1|1	0|0	0|0	1|1	0|0	0|0	0|0	0|0	0|0	ANN=C	missense_variant	MODERATE	c.967C>G	p.Gln323Glu
MDR1_2	LELG_05383	NW_001813677.1	361295	G	T	2195.34	GT	0|0	0|0	0|0	0|0	0|0	0|0	0|0	0|0	0|0	0|0	0|0	0|0	0|0	0|0	0|0	0|0	1|1	0|0	0|0	1|1	0|0	0|0	0|0	0|0	0|0	ANN=T	synonymous_variant	LOW	c.966C>A	p.Ala322Ala
MDR1_2	LELG_05383	NW_001813677.1	361298	T	C	164508	GT	1|1	1|1	1|1	1|1	1|1	1|1	1|1	1|1	1|1	1|1	1|1	1|1	1|1	1|1	0|0	1|1	0|0	0|0	0|0	0|0	1|1	1|1	1|1	1|1	1|1	ANN=C	synonymous_variant	LOW	c.963A>G	p.Lys321Lys
MDR1_2	LELG_05383	NW_001813677.1	361301	T	C	1979.2	GT	0|0	0|0	0|0	0|0	0|0	0|0	0|0	0|0	0|0	0|0	0|0	0|0	0|0	0|0	0|0	0|0	1|1	0|0	0|0	1|1	0|0	0|0	0|0	0|0	0|0	ANN=C	synonymous_variant	LOW	c.960A>G	p.Arg320Arg
MDR1_2	LELG_05383	NW_001813677.1	361302	C	T	2114.2	GT	0|0	0|0	0|0	0|0	0|0	0|0	0|0	0|0	0|0	0|0	0|0	0|0	0|0	0|0	0|0	0|0	1|1	0|0	0|0	1|1	0|0	0|0	0|0	0|0	0|0	ANN=T	missense_variant	MODERATE	c.959G>A	p.Arg320Lys
MDR1_2	LELG_05383	NW_001813677.1	361307	T	C	1844.2	GT	0|0	0|0	0|0	0|0	0|0	0|0	0|0	0|0	0|0	0|0	0|0	0|0	0|0	0|0	0|0	0|0	1|1	0|0	0|0	1|1	0|0	0|0	0|0	0|0	0|0	ANN=C	synonymous_variant	LOW	c.954A>G	p.Leu318Leu
MDR1_2	LELG_05383	NW_001813677.1	361309	G	A	1619.2	GT	0|0	0|0	0|0	0|0	0|0	0|0	0|0	0|0	0|0	0|0	0|0	0|0	0|0	0|0	0|0	0|0	1|1	0|0	0|0	1|1	0|0	0|0	0|0	0|0	0|0	ANN=A	synonymous_variant	LOW	c.952C>T	p.Leu318Leu
MDR1_2	LELG_05383	NW_001813677.1	361319	C	A	1744.48	GT	0|0	0|0	0|0	0|0	0|0	0|0	0|0	0|0	0|0	0|0	0|0	0|0	0|0	0|0	0|0	0|0	1|1	0|0	0|1	1|1	0|0	0|0	0|0	0|0	0|0	ANN=A	synonymous_variant	LOW	c.942G>T	p.Thr314Thr
MDR1_2	LELG_05383	NW_001813677.1	361325	A	C	2049.07	GT	0|0	0|0	0|0	0|0	0|0	0|0	0|0	0|0	0|0	0|0	0|0	0|0	0|0	0|0	0|0	0|0	1|1	0|0	0|1	1|1	0|0	0|0	0|0	0|0	0|0	ANN=C	synonymous_variant	LOW	c.936T>G	p.Thr312Thr
MDR1_2	LELG_05383	NW_001813677.1	361331	G	A	2117.94	GT	0|0	0|0	0|0	0|0	0|0	0|1	0|0	0|0	0|1	0|0	0|0	0|0	0|0	0|0	0|0	0|0	1|1	0|0	0|1	1|1	0|0	0|0	0|0	0|0	0|1	ANN=A	synonymous_variant	LOW	c.930C>T	p.Pro310Pro
MDR1_2	LELG_05383	NW_001813677.1	361334	T	C	2228.96	GT	0|0	0|0	0|0	0|0	0|0	0|1	0|0	0|0	0|1	0|0	0|0	0|0	0|0	0|0	0|0	0|0	1|1	0|0	0|1	1|1	0|0	0|0	0|0	0|0	0|1	ANN=C	synonymous_variant	LOW	c.927A>G	p.Leu309Leu
MDR1_2	LELG_05383	NW_001813677.1	361343	T	G	3366.83	GT	0|0	0|0	0|0	0|0	0|0	0|1	0|0	0|0	0|1	0|0	0|0	0|0	0|1	0|0	0|0	0|0	1|1	0|0	0|1	1|1	0|0	0|0	0|0	0|0	0|1	ANN=G	synonymous_variant	LOW	c.918A>C	p.Ile306Ile
MDR1_2	LELG_05383	NW_001813677.1	361346	A	C	3958	GT	0|0	0|0	0|0	0|0	0|0	0|1	0|0	0|0	0|1	0|0	0|0	0|0	0|1	0|0	0|0	0|0	1|1	0|0	0|1	1|1	0|0	0|0	0|0	0|0	0|1	ANN=C	missense_variant	MODERATE	c.915T>G	p.Phe305Leu
MDR1_2	LELG_05383	NW_001813677.1	361361	C	A	179562	GT	1|1	1|1	1|1	1|1	1|1	0|1	1|1	1|1	0|1	1|1	1|1	1|1	0|1	1|1	0|0	1|1	0|0	0|0	0|0	0|0	1|1	1|1	1|1	0|1	0|1	ANN=A	synonymous_variant	LOW	c.900G>T	p.Ser300Ser
MDR1_2	LELG_05383	NW_001813677.1	361364	T	C	5096.22	GT	0|0	0|0	0|0	0|0	0|0	0|1	0|0	0|0	0|1	0|0	0|0	0|0	0|1	0|0	0|0	0|0	1|1	0|0	0|1	1|1	0|0	0|0	0|0	0|1	0|1	ANN=C	synonymous_variant	LOW	c.897A>G	p.Ser299Ser
MDR1_2	LELG_05383	NW_001813677.1	361367	G	A	185324	GT	1|1	1|1	1|1	1|1	1|1	0|1	1|1	1|1	0|1	1|1	1|1	1|1	0|1	1|1	0|0	1|1	0|0	0|0	0|0	0|0	1|1	1|1	1|1	0|1	0|1	ANN=A	synonymous_variant	LOW	c.894C>T	p.Ile298Ile
MDR1_2	LELG_05383	NW_001813677.1	361370	T	C	230592	GT	1|1	1|1	1|1	1|1	1|1	1|1	1|1	1|1	1|1	1|1	1|1	1|1	1|1	1|1	1|1	1|1	1|1	1|1	1|1	1|1	1|1	1|1	1|1	1|1	1|1	ANN=C	synonymous_variant	LOW	c.891A>G	p.Leu297Leu
MDR1_2	LELG_05383	NW_001813677.1	361385	G	A	190388	GT	1|1	1|1	1|1	1|1	1|1	1|1	1|1	1|1	1|1	1|1	1|1	1|1	1|1	1|1	0|0	1|1	1|1	0|0	0|0	1|1	1|1	1|1	1|1	1|1	1|1	ANN=A	synonymous_variant	LOW	c.876C>T	p.Phe292Phe
MDR1_2	LELG_05383	NW_001813677.1	361406	A	G	4537.94	GT	0|1	0|0	0|0	0|0	0|0	0|1	0|0	0|0	0|1	0|0	0|1	0|0	0|1	0|0	0|0	0|1	0|0	0|0	0|0	0|0	0|1	0|1	0|1	0|0	0|1	ANN=G	synonymous_variant	LOW	c.855T>C	p.Tyr285Tyr
MDR1_2	LELG_05383	NW_001813677.1	361409	T	C	1757.98	GT	0|0	0|0	0|0	0|0	0|0	0|0	0|0	0|0	0|0	0|0	0|0	0|0	0|0	0|0	0|0	0|0	1|1	0|0	0|1	1|1	0|0	0|0	0|0	0|0	0|0	ANN=C	synonymous_variant	LOW	c.852A>G	p.Gly284Gly
MDR1_2	LELG_05383	NW_001813677.1	361418	G	A	33796.8	GT	0|0	0|0	0|0	0|0	0|0	0|0	0|0	0|0	0|0	0|0	0|0	0|0	0|0	0|0	1|1	0|0	0|0	1|1	1|1	0|0	0|0	0|0	0|0	0|0	0|0	ANN=A	synonymous_variant	LOW	c.843C>T	p.Gly281Gly
MDR1_2	LELG_05383	NW_001813677.1	361436	G	T	15653.8	GT	0|1	0|1	0|1	0|1	0|1	0|1	0|1	0|1	0|1	0|1	0|1	0|1	0|1	0|0	0|0	0|1	1|1	0|0	0|0	1|1	0|1	0|1	0|1	0|1	0|1	ANN=T	synonymous_variant	LOW	c.825C>A	p.Val275Val
MDR1_2	LELG_05383	NW_001813677.1	361439	A	C,T	232992	GT	1|2	1|2	1|2	1|2	1|2	1|2	1|2	1|2	1|2	1|2	1|2	1|2	1|2	1|1	1|1	1|2	2|2	1|1	1|1	2|2	1|2	1|2	1|2	1|2	1|2	ANN=C	synonymous_variant	LOW	c.822T>G	p.Ser274Ser	,T	synonymous_variant	LOW	c.822T>A
MDR1_2	LELG_05383	NW_001813677.1	361442	T	A	16411.8	GT	0|1	0|1	0|1	0|1	0|1	0|1	0|1	0|1	0|1	0|1	0|1	0|1	0|1	0|0	0|0	0|1	1|1	0|0	0|0	1|1	0|1	0|1	0|1	0|1	0|1	ANN=A	synonymous_variant	LOW	c.819A>T	p.Gly273Gly
MDR1_2	LELG_05383	NW_001813677.1	361448	C	T	12455.8	GT	0|1	0|1	0|1	0|1	0|1	0|1	0|1	0|1	0|1	0|1	0|1	0|1	0|1	0|0	0|0	0|1	0|0	0|0	0|0	0|0	0|1	0|1	0|1	0|1	0|1	ANN=T	synonymous_variant	LOW	c.813G>A	p.Leu271Leu
MDR1_2	LELG_05383	NW_001813677.1	361454	T	G	16058.7	GT	0|1	0|1	0|1	0|1	0|1	0|1	0|1	0|1	0|0	0|1	0|1	0|0	0|1	0|0	0|0	0|1	1|1	0|0	0|0	1|1	0|1	0|1	0|1	0|1	0|1	ANN=G	synonymous_variant	LOW	c.807A>C	p.Gly269Gly
MDR1_2	LELG_05383	NW_001813677.1	361457	A	G	165318	GT	0|1	0|1	0|1	0|1	0|1	0|1	0|1	0|1	1|1	1|1	0|1	1|1	0|1	1|1	0|0	0|1	0|0	0|0	0|0	0|0	0|1	0|1	0|1	0|1	0|1	ANN=G	synonymous_variant	LOW	c.804T>C	p.Ile268Ile
MDR1_2	LELG_05383	NW_001813677.1	361475	G	T	3554.2	GT	0|0	0|0	0|0	0|0	0|0	0|0	0|0	0|0	0|0	0|0	0|0	0|0	0|0	0|0	0|0	0|0	1|1	0|0	0|0	1|1	0|0	0|0	0|0	0|0	0|0	ANN=T	synonymous_variant	LOW	c.786C>A	p.Ala262Ala
MDR1_2	LELG_05383	NW_001813677.1	361481	C	T	8655.61	GT	0|0	0|0	0|0	0|0	0|1	0|0	0|0	0|0	0|0	0|0	0|0	0|0	0|1	0|0	0|0	0|0	1|1	0|0	0|0	1|1	0|0	0|0	0|0	0|0	0|0	ANN=T	synonymous_variant	LOW	c.780G>A	p.Leu260Leu
MDR1_2	LELG_05383	NW_001813677.1	361484	A	G	174841	GT	1|1	1|1	1|1	1|1	1|1	1|1	1|1	1|1	1|1	1|1	1|1	1|1	1|1	1|1	0|0	1|1	1|1	0|0	0|0	1|1	1|1	1|1	1|1	1|1	1|1	ANN=G	synonymous_variant	LOW	c.777T>C	p.Ser259Ser
MDR1_2	LELG_05383	NW_001813677.1	361492	C	T	7925.81	GT	0|0	0|0	0|0	0|0	0|1	0|0	0|0	0|0	0|0	0|0	0|0	0|0	0|1	0|0	0|0	0|0	1|1	0|0	0|0	1|1	0|0	0|0	0|0	0|0	0|0	ANN=T	missense_variant	MODERATE	c.769G>A	p.Ala257Thr
MDR1_2	LELG_05383	NW_001813677.1	361493	G	T,A	7903.27	GT	0|0	0|0	0|0	0|0	0|2	0|0	0|0	0|0	0|0	0|0	0|0	0|0	0|2	0|0	0|0	0|0	1|1	0|0	0|0	1|1	0|0	0|0	0|0	0|0	0|0	ANN=A	synonymous_variant	LOW	c.768C>T	p.Ala256Ala	,T	synonymous_variant	LOW	c.768C>A
MDR1_2	LELG_05383	NW_001813677.1	361496	T	C	7567.81	GT	0|0	0|0	0|0	0|0	0|1	0|0	0|0	0|0	0|0	0|0	0|0	0|0	0|1	0|0	0|0	0|0	1|1	0|0	0|0	1|1	0|0	0|0	0|0	0|0	0|0	ANN=C	synonymous_variant	LOW	c.765A>G	p.Leu255Leu
MDR1_2	LELG_05383	NW_001813677.1	361499	T	G	7525.81	GT	0|0	0|0	0|0	0|0	0|1	0|0	0|0	0|0	0|0	0|0	0|0	0|0	0|1	0|0	0|0	0|0	1|1	0|0	0|0	1|1	0|0	0|0	0|0	0|0	0|0	ANN=G	synonymous_variant	LOW	c.762A>C	p.Gly254Gly
MDR1_2	LELG_05383	NW_001813677.1	361511	A	G	7567.81	GT	0|0	0|0	0|0	0|0	0|1	0|0	0|0	0|0	0|0	0|0	0|0	0|0	0|1	0|0	0|0	0|0	1|1	0|0	0|0	1|1	0|0	0|0	0|0	0|0	0|0	ANN=G	synonymous_variant	LOW	c.750T>C	p.Tyr250Tyr
MDR1_2	LELG_05383	NW_001813677.1	361514	A	T	185482	GT	1|1	1|1	1|1	1|1	0|1	1|1	1|1	1|1	1|1	1|1	1|1	1|1	0|1	1|1	0|0	1|1	0|0	0|0	0|0	0|0	1|1	1|1	1|1	1|1	1|1	ANN=T	synonymous_variant	LOW	c.747T>A	p.Pro249Pro
MDR1_2	LELG_05383	NW_001813677.1	361523	A	G	8271.62	GT	0|0	0|0	0|0	0|0	0|1	0|0	0|0	0|0	0|0	0|0	0|0	0|0	0|1	0|0	0|0	0|0	1|1	0|0	0|0	1|1	0|0	0|0	0|0	0|0	0|0	ANN=G	synonymous_variant	LOW	c.738T>C	p.Ile246Ile
MDR1_2	LELG_05383	NW_001813677.1	361526	G	A	5636.15	GT	0|0	0|0	0|0	0|0	0|0	0|0	0|0	0|0	0|0	0|0	0|0	0|0	0|1	0|0	0|0	0|0	0|0	0|0	0|0	0|0	0|0	0|1	0|0	0|0	0|0	ANN=A	synonymous_variant	LOW	c.735C>T	p.Phe245Phe
MDR1_2	LELG_05383	NW_001813677.1	361529	A	G	3186.27	GT	0|0	0|0	0|0	0|0	0|0	0|0	0|0	0|0	0|0	0|0	0|0	0|0	0|0	0|0	0|0	0|0	0|0	0|0	0|0	0|0	0|0	0|1	0|0	0|0	0|0	ANN=G	synonymous_variant	LOW	c.732T>C	p.Asp244Asp
MDR1_2	LELG_05383	NW_001813677.1	361532	T	A	3150.27	GT	0|0	0|0	0|0	0|0	0|0	0|0	0|0	0|0	0|0	0|0	0|0	0|0	0|0	0|0	0|0	0|0	0|0	0|0	0|0	0|0	0|0	0|1	0|0	0|0	0|0	ANN=A	synonymous_variant	LOW	c.729A>T	p.Gly243Gly
MDR1_2	LELG_05383	NW_001813677.1	361538	A	G,T	240106	GT	1|1	1|1	1|1	1|1	1|1	1|1	1|1	1|1	1|1	1|1	1|1	1|1	1|1	1|1	2|2	1|1	0|0	2|2	2|2	0|0	1|1	0|1	1|1	1|1	1|1	ANN=G	synonymous_variant	LOW	c.723T>C	p.Ser241Ser	,T	synonymous_variant	LOW	c.723T>A
MDR1_2	LELG_05383	NW_001813677.1	361541	A	C	3082.31	GT	0|0	0|0	0|0	0|0	0|0	0|0	0|0	0|0	0|0	0|0	0|0	0|0	0|0	0|0	0|0	0|0	0|0	0|0	0|0	0|0	0|0	0|1	0|0	0|0	0|0	ANN=C	synonymous_variant	LOW	c.720T>G	p.Ala240Ala
MDR1_2	LELG_05383	NW_001813677.1	361547	A	G	210947	GT	1|1	1|1	1|1	1|1	1|1	1|1	1|1	1|1	1|1	1|1	1|1	1|1	1|1	1|1	0|0	1|1	0|0	0|0	0|0	0|0	1|1	1|1	1|1	1|1	1|1	ANN=G	synonymous_variant	LOW	c.714T>C	p.Gly238Gly
MDR1_2	LELG_05383	NW_001813677.1	361550	A	G	2917.68	GT	0|0	0|0	0|0	0|0	0|0	0|0	0|0	0|0	0|0	0|0	0|0	0|0	0|0	0|0	0|0	0|0	0|0	0|0	0|0	0|0	0|0	0|1	0|0	0|0	0|0	ANN=G	synonymous_variant	LOW	c.711T>C	p.Thr237Thr
MDR1_2	LELG_05383	NW_001813677.1	361553	A	G	2942.09	GT	0|0	0|0	0|0	0|0	0|0	0|0	0|0	0|0	0|0	0|0	0|0	0|0	0|0	0|0	0|0	0|0	0|0	0|0	0|0	0|0	0|0	0|1	0|0	0|0	0|0	ANN=G	synonymous_variant	LOW	c.708T>C	p.Ser236Ser
MDR1_2	LELG_05383	NW_001813677.1	361555	A	C	2989.68	GT	0|0	0|0	0|0	0|0	0|0	0|0	0|0	0|0	0|0	0|0	0|0	0|0	0|0	0|0	0|0	0|0	0|0	0|0	0|0	0|0	0|0	0|1	0|0	0|0	0|0	ANN=C	missense_variant	MODERATE	c.706T>G	p.Ser236Ala
MDR1_2	LELG_05383	NW_001813677.1	361571	G	A	2855.21	GT	0|0	0|0	0|0	0|0	0|0	0|0	0|0	0|0	0|0	0|0	0|0	0|0	0|0	0|0	0|0	0|0	0|0	0|0	0|0	0|0	0|0	0|1	0|0	0|0	0|0	ANN=A	synonymous_variant	LOW	c.690C>T	p.Phe230Phe
MDR1_2	LELG_05383	NW_001813677.1	361574	A	G	2884.68	GT	0|0	0|0	0|0	0|0	0|0	0|0	0|0	0|0	0|0	0|0	0|0	0|0	0|0	0|0	0|0	0|0	0|0	0|0	0|0	0|0	0|0	0|1	0|0	0|0	0|0	ANN=G	synonymous_variant	LOW	c.687T>C	p.Phe229Phe
MDR1_2	LELG_05383	NW_001813677.1	361577	C	T	181148	GT	1|1	1|1	1|1	1|1	1|1	1|1	1|1	1|1	1|1	1|1	1|1	1|1	1|1	1|1	0|0	1|1	0|0	0|0	0|0	0|0	1|1	1|1	1|1	1|1	1|1	ANN=T	synonymous_variant	LOW	c.684G>A	p.Gly228Gly
MDR1_2	LELG_05383	NW_001813677.1	361586	A	G	42227.6	GT	0|0	0|0	0|0	0|0	0|0	0|0	0|0	0|0	0|0	0|0	0|0	0|0	0|0	0|0	1|1	0|0	0|0	1|1	1|1	0|0	0|0	0|1	0|0	0|0	0|0	ANN=G	synonymous_variant	LOW	c.675T>C	p.Leu225Leu
MDR1_2	LELG_05383	NW_001813677.1	361589	A	T	39715.8	GT	0|0	0|0	0|0	0|0	0|0	0|0	0|0	0|0	0|0	0|0	0|0	0|0	0|0	0|0	1|1	0|0	0|0	1|1	1|1	0|0	0|0	0|0	0|0	0|0	0|0	ANN=T	synonymous_variant	LOW	c.672T>A	p.Arg224Arg
MDR1_2	LELG_05383	NW_001813677.1	361595	T	G	2039.09	GT	0|0	0|0	0|0	0|0	0|0	0|0	0|0	0|0	0|0	0|0	0|0	0|0	0|0	0|0	0|0	0|0	0|0	0|0	0|0	0|0	0|0	0|1	0|0	0|0	0|0	ANN=G	synonymous_variant	LOW	c.666A>C	p.Val222Val
MDR1_2	LELG_05383	NW_001813677.1	361598	C	T	39201.8	GT	0|0	0|0	0|0	0|0	0|0	0|0	0|0	0|0	0|0	0|0	0|0	0|0	0|0	0|0	1|1	0|0	0|0	1|1	1|1	0|0	0|0	0|0	0|0	0|0	0|0	ANN=T	synonymous_variant	LOW	c.663G>A	p.Ser221Ser
MDR1_2	LELG_05383	NW_001813677.1	361600	A	T	1868.09	GT	0|0	0|0	0|0	0|0	0|0	0|0	0|0	0|0	0|0	0|0	0|0	0|0	0|0	0|0	0|0	0|0	0|0	0|0	0|0	0|0	0|0	0|1	0|0	0|0	0|0	ANN=T	missense_variant	MODERATE	c.661T>A	p.Ser221Thr
MDR1_2	LELG_05383	NW_001813677.1	361607	T	G	1419.38	GT	0|0	0|0	0|0	0|0	0|0	0|0	0|0	0|0	0|0	0|0	0|0	0|0	0|0	0|0	0|0	0|0	0|0	0|0	0|0	0|0	0|0	0|1	0|0	0|0	0|0	ANN=G	synonymous_variant	LOW	c.654A>C	p.Ala218Ala
MDR1_2	LELG_05383	NW_001813677.1	361613	C	G	1134.37	GT	0|0	0|0	0|0	0|0	0|0	0|0	0|0	0|0	0|0	0|0	0|0	0|0	0|0	0|0	0|0	0|0	0|0	0|0	0|0	0|0	0|0	0|1	0|0	0|0	0|0	ANN=G	synonymous_variant	LOW	c.648G>C	p.Gly216Gly
MDR1_2	LELG_05383	NW_001813677.1	361615	C	T	1041.38	GT	0|0	0|0	0|0	0|0	0|0	0|0	0|0	0|0	0|0	0|0	0|0	0|0	0|0	0|0	0|0	0|0	0|0	0|0	0|0	0|0	0|0	0|1	0|0	0|0	0|0	ANN=T	missense_variant	MODERATE	c.646G>A	p.Gly216Arg
MDR1_2	LELG_05383	NW_001813677.1	361616	A	T	915.38	GT	0|0	0|0	0|0	0|0	0|0	0|0	0|0	0|0	0|0	0|0	0|0	0|0	0|0	0|0	0|0	0|0	0|0	0|0	0|0	0|0	0|0	0|1	0|0	0|0	0|0	ANN=T	synonymous_variant	LOW	c.645T>A	p.Thr215Thr
MDR1_2	LELG_05383	NW_001813677.1	361619	T	G	747.38	GT	0|0	0|0	0|0	0|0	0|0	0|0	0|0	0|0	0|0	0|0	0|0	0|0	0|0	0|0	0|0	0|0	0|0	0|0	0|0	0|0	0|0	0|1	0|0	0|0	0|0	ANN=G	synonymous_variant	LOW	c.642A>C	p.Ser214Ser
MDR1_2	LELG_05383	NW_001813677.1	361631	T	A	30536.8	GT	0|0	0|0	0|0	0|0	0|0	0|0	0|0	0|0	0|0	0|0	0|0	0|0	0|0	0|0	1|1	0|0	0|0	1|1	1|1	0|0	0|0	0|0	0|0	0|0	0|0	ANN=A	synonymous_variant	LOW	c.630A>T	p.Pro210Pro
MDR1_2	LELG_05383	NW_001813677.1	361634	A	G	401.89	GT	0|0	0|0	0|0	0|0	0|0	0|0	0|0	0|0	0|0	0|0	0|0	0|0	0|0	0|0	0|0	0|0	0|0	0|0	0|0	0|0	0|0	0|1	0|0	0|0	0|0	ANN=G	synonymous_variant	LOW	c.627T>C	p.Ile209Ile
MDR1_2	LELG_05383	NW_001813677.1	361658	C	T	44.44	GT	0|0	0|0	0|0	0|0	0|0	0|0	0|0	0|0	0|0	0|0	0|0	0|0	0|0	0|0	0|0	0|0	0|0	0|0	0|0	0|0	0|0	0|1	0|0	0|0	0|0	ANN=T	synonymous_variant	LOW	c.603G>A	p.Leu201Leu
MDR1_2	LELG_05383	NW_001813677.1	361673	G	T	37894.9	GT	0|1	0|1	0|1	0|1	0|1	0|1	0|1	0|1	0|1	0|1	0|1	0|1	0|1	0|1	0|0	0|1	0|0	0|0	0|0	0|0	0|1	0|1	0|1	0|1	0|1	ANN=T	synonymous_variant	LOW	c.588C>A	p.Ile196Ile
MDR1_2	LELG_05383	NW_001813677.1	361706	A	G	7829.82	GT	0|0	0|0	0|0	0|0	0|0	0|0	0|0	0|1	0|1	0|0	0|0	0|0	0|0	0|0	0|0	0|0	0|0	0|0	0|0	0|0	0|0	0|0	0|0	0|0	0|0	ANN=G	synonymous_variant	LOW	c.555T>C	p.Leu185Leu
MDR1_2	LELG_05383	NW_001813677.1	361709	T	A	7763.74	GT	0|0	0|0	0|0	0|0	0|0	0|0	0|0	0|1	0|1	0|0	0|0	0|0	0|0	0|0	0|0	0|0	0|0	0|0	0|0	0|0	0|0	0|0	0|0	0|0	0|0	ANN=A	synonymous_variant	LOW	c.552A>T	p.Pro184Pro
MDR1_2	LELG_05383	NW_001813677.1	361712	A	G	7754.74	GT	0|0	0|0	0|0	0|0	0|0	0|0	0|0	0|1	0|1	0|0	0|0	0|0	0|0	0|0	0|0	0|0	0|0	0|0	0|0	0|0	0|0	0|0	0|0	0|0	0|0	ANN=G	synonymous_variant	LOW	c.549T>C	p.Ser183Ser
MDR1_2	LELG_05383	NW_001813677.1	361718	C	G	7361.74	GT	0|0	0|0	0|0	0|0	0|0	0|0	0|0	0|1	0|1	0|0	0|0	0|0	0|0	0|0	0|0	0|0	0|0	0|0	0|0	0|0	0|0	0|0	0|0	0|0	0|0	ANN=G	synonymous_variant	LOW	c.543G>C	p.Val181Val
MDR1_2	LELG_05383	NW_001813677.1	361720	C	A	7352.74	GT	0|0	0|0	0|0	0|0	0|0	0|0	0|0	0|1	0|1	0|0	0|0	0|0	0|0	0|0	0|0	0|0	0|0	0|0	0|0	0|0	0|0	0|0	0|0	0|0	0|0	ANN=A	missense_variant	MODERATE	c.541G>T	p.Val181Leu
MDR1_2	LELG_05383	NW_001813677.1	361727	T	G	6923.07	GT	0|0	0|0	0|0	0|0	0|0	0|0	0|0	0|1	0|1	0|0	0|0	0|0	0|0	0|0	0|0	0|0	0|0	0|0	0|0	0|0	0|0	0|0	0|0	0|0	0|0	ANN=G	synonymous_variant	LOW	c.534A>C	p.Gly178Gly
MDR1_2	LELG_05383	NW_001813677.1	361739	A	G	3808.77	GT	0|0	0|0	0|0	0|0	0|0	0|0	0|0	0|1	0|1	0|0	0|0	0|0	0|0	0|0	0|0	0|0	0|0	0|0	0|0	0|0	0|0	0|0	0|0	0|0	0|0	ANN=G	synonymous_variant	LOW	c.522T>C	p.Gly174Gly
MDR1_2	LELG_05383	NW_001813677.1	361754	T	C	4542.3	GT	0|0	0|0	0|0	0|0	0|0	0|0	0|0	0|1	0|1	0|0	0|0	0|0	0|0	0|0	0|0	0|0	0|0	0|0	0|0	0|0	0|0	0|0	0|0	0|0	0|0	ANN=C	synonymous_variant	LOW	c.507A>G	p.Thr169Thr
MDR1_2	LELG_05383	NW_001813677.1	361757	T	C	4433.3	GT	0|0	0|0	0|0	0|0	0|0	0|0	0|0	0|1	0|1	0|0	0|0	0|0	0|0	0|0	0|0	0|0	0|0	0|0	0|0	0|0	0|0	0|0	0|0	0|0	0|0	ANN=C	synonymous_variant	LOW	c.504A>G	p.Leu168Leu
MDR1_2	LELG_05383	NW_001813677.1	361760	T	C	12463.5	GT	0|0	0|0	0|1	0|1	0|1	0|1	0|1	0|1	0|1	0|1	0|1	0|1	0|1	0|1	0|0	0|1	0|0	0|0	0|0	0|0	0|0	0|1	0|0	0|1	0|1	ANN=C	synonymous_variant	LOW	c.501A>G	p.Pro167Pro
MDR1_2	LELG_05383	NW_001813677.1	361763	T	C	3992.23	GT	0|0	0|0	0|0	0|0	0|0	0|0	0|0	0|1	0|1	0|0	0|0	0|0	0|0	0|0	0|0	0|0	0|0	0|0	0|0	0|0	0|0	0|0	0|0	0|0	0|0	ANN=C	synonymous_variant	LOW	c.498A>G	p.Leu166Leu
MDR1_2	LELG_05383	NW_001813677.1	361766	A	T	3872.23	GT	0|0	0|0	0|0	0|0	0|0	0|0	0|0	0|1	0|1	0|0	0|0	0|0	0|0	0|0	0|0	0|0	0|0	0|0	0|0	0|0	0|0	0|0	0|0	0|0	0|0	ANN=T	synonymous_variant	LOW	c.495T>A	p.Thr165Thr
MDR1_2	LELG_05383	NW_001813677.1	361772	C	A	1885.82	GT	0|0	0|0	0|0	0|0	0|0	0|0	0|0	0|0	0|0	0|1	0|0	0|0	0|0	0|0	0|0	0|1	0|0	0|0	0|0	0|0	0|0	0|1	0|0	0|1	0|1	ANN=A	missense_variant	MODERATE	c.489G>T	p.Leu163Phe
MDR1_2	LELG_05383	NW_001813677.1	361774	A	G	559.31	GT	0|0	0|0	0|0	0|0	0|0	0|0	0|0	0|0	0|0	0|0	0|0	0|0	0|0	0|0	0|0	0|1	0|0	0|0	0|0	0|0	0|0	0|0	0|0	0|1	0|0	ANN=G	synonymous_variant	LOW	c.487T>C	p.Leu163Leu
MDR1_2	LELG_05383	NW_001813677.1	361788	T	A	1743.16	GT	0|0	0|0	0|0	0|0	0|0	0|0	0|0	0|1	0|1	0|0	0|0	0|0	0|0	0|0	0|0	0|0	0|0	0|0	0|0	0|0	0|0	0|0	0|0	0|0	0|0	ANN=A	missense_variant	MODERATE	c.473A>T	p.Asn158Ile
MDR1_2	LELG_05383	NW_001813677.1	361808	T	A	6392.8	GT	0|1	0|0	0|0	0|1	0|0	0|1	0|0	0|1	0|0	0|0	0|0	0|1	0|1	0|0	0|0	0|0	0|0	0|0	0|0	1|1	0|1	0|1	0|0	0|1	0|0	ANN=A	missense_variant	MODERATE	c.453A>T	p.Glu151Asp
MDR1_2	LELG_05383	NW_001813677.1	361809	T	A	6176.74	GT	0|1	0|0	0|0	0|1	0|0	0|1	0|0	0|1	0|0	0|0	0|0	0|1	0|1	0|0	0|0	0|0	0|0	0|0	0|0	1|1	0|1	0|1	0|0	0|1	0|0	ANN=A	missense_variant	MODERATE	c.452A>T	p.Glu151Val
MDR1_2	LELG_05383	NW_001813677.1	361811	T	A	5767.05	GT	0|1	0|0	0|0	0|1	0|0	0|1	0|0	0|1	0|0	0|0	0|0	0|1	0|1	0|0	0|0	0|0	0|0	0|0	0|0	1|1	0|1	0|1	0|0	0|1	0|0	ANN=A	synonymous_variant	LOW	c.450A>T	p.Ile150Ile
MDR1_2	LELG_05383	NW_001813677.1	361814	A	G	5180.65	GT	0|1	0|0	0|0	0|1	0|0	0|1	0|0	0|1	0|0	0|0	0|0	0|1	0|1	0|0	0|0	0|0	0|0	0|0	0|0	1|1	0|1	0|1	0|0	0|1	0|0	ANN=G	synonymous_variant	LOW	c.447T>C	p.Gly149Gly
MDR1_2	LELG_05383	NW_001813677.1	361817	A	T	4849.67	GT	0|1	0|0	0|0	0|1	0|0	0|1	0|0	0|0	0|0	0|0	0|0	0|1	0|1	0|0	0|0	0|0	0|0	0|0	0|0	1|1	0|1	0|1	0|0	0|1	0|0	ANN=T	synonymous_variant	LOW	c.444T>A	p.Pro148Pro
MDR1_2	LELG_05383	NW_001813677.1	361823	A	G	3329.89	GT	0|1	0|0	0|0	0|1	0|0	0|1	0|0	0|0	0|0	0|0	0|0	0|0	0|0	0|0	0|0	0|0	0|0	0|0	0|0	1|1	0|1	0|1	0|0	0|0	0|0	ANN=G	synonymous_variant	LOW	c.438T>C	p.Tyr146Tyr
MDR1_2	LELG_05383	NW_001813677.1	361826	T	A,G	198311	GT	1|2	1|1	1|1	1|2	1|1	1|2	1|1	1|1	1|1	1|1	1|1	1|1	1|1	1|1	0|0	1|1	0|0	0|0	0|0	2|2	1|2	1|2	1|1	1|1	1|1	ANN=A	synonymous_variant	LOW	c.435A>T	p.Ile145Ile	,G	synonymous_variant	LOW	c.435A>C
MDR1_2	LELG_05383	NW_001813677.1	361832	A	C	1985.58	GT	0|1	0|0	0|0	0|1	0|0	0|1	0|0	0|0	0|0	0|0	0|0	0|0	0|0	0|0	0|0	0|0	0|0	0|0	0|1	1|1	0|1	0|0	0|0	0|0	0|0	ANN=C	synonymous_variant	LOW	c.429T>G	p.Ser143Ser
MDR1_2	LELG_05383	NW_001813677.1	361841	A	G	66.72	GT	0|0	0|0	0|0	0|0	0|0	0|0	0|0	0|0	0|0	0|0	0|0	0|0	0|0	0|0	0|0	0|0	0|0	0|0	0|0	1|1	0|0	0|0	0|0	0|0	0|0	ANN=G	synonymous_variant	LOW	c.420T>C	p.Tyr140Tyr
MDR1_2	LELG_05383	NW_001813677.1	361844	G	A	100.44	GT	0|0	0|0	0|0	0|0	0|0	0|0	0|0	0|0	0|0	0|0	0|0	0|0	0|0	0|0	0|0	0|0	0|0	0|0	0|0	1|1	0|0	0|0	0|0	0|0	0|0	ANN=A	synonymous_variant	LOW	c.417C>T	p.Val139Val
MDR1_2	LELG_05383	NW_001813677.1	361859	A	G	580.34	GT	0|1	0|0	0|0	0|0	0|0	0|0	0|0	0|0	0|0	0|0	0|0	0|0	0|0	0|0	0|0	0|0	0|0	0|0	0|0	0|0	0|0	0|0	0|0	0|0	0|0	ANN=G	synonymous_variant	LOW	c.402T>C	p.Phe134Phe
MDR1_2	LELG_05383	NW_001813677.1	361862	A	T	580.34	GT	0|1	0|0	0|0	0|0	0|0	0|0	0|0	0|0	0|0	0|0	0|0	0|0	0|0	0|0	0|0	0|0	0|0	0|0	0|0	0|0	0|0	0|0	0|0	0|0	0|0	ANN=T	synonymous_variant	LOW	c.399T>A	p.Ala133Ala
MDR1_2	LELG_05383	NW_001813677.1	361868	T	C	35544.8	GT	0|0	0|0	0|0	0|0	0|0	0|0	0|0	0|0	0|0	0|0	0|0	0|0	0|0	0|0	1|1	0|0	0|0	1|1	1|1	0|0	0|0	0|0	0|0	0|0	0|0	ANN=C	synonymous_variant	LOW	c.393A>G	p.Gln131Gln
MDR1_2	LELG_05383	NW_001813677.1	361874	T	C,A	196228	GT	1|2	1|1	1|1	1|1	1|1	1|1	1|1	1|2	1|1	1|1	1|1	1|1	1|1	1|1	0|0	1|1	0|0	0|0	0|0	0|0	1|1	1|1	1|1	1|1	1|1	ANN=A	synonymous_variant	LOW	c.387A>T	p.Ala129Ala	,C	synonymous_variant	LOW	c.387A>G
MDR1_2	LELG_05383	NW_001813677.1	361880	A	G	1362.61	GT	0|1	0|0	0|0	0|0	0|0	0|0	0|0	0|1	0|0	0|1	0|0	0|0	0|0	0|0	0|0	0|0	0|0	0|0	0|0	0|0	0|0	0|0	0|0	0|0	0|0	ANN=G	synonymous_variant	LOW	c.381T>C	p.Ile127Ile
MDR1_2	LELG_05383	NW_001813677.1	361897	G	A	5359.81	GT	0|1	0|0	0|0	0|0	0|0	0|0	0|0	0|1	0|0	0|0	0|0	0|0	0|0	0|0	0|0	0|0	1|1	0|0	0|0	1|1	0|0	0|0	0|0	0|0	0|0	ANN=A	synonymous_variant	LOW	c.364C>T	p.Leu122Leu
MDR1_2	LELG_05383	NW_001813677.1	361907	A	G	459.82	GT	0|1	0|0	0|0	0|0	0|0	0|0	0|0	0|1	0|0	0|0	0|0	0|0	0|0	0|0	0|0	0|0	0|0	0|0	0|0	0|0	0|0	0|0	0|0	0|0	0|0	ANN=G	synonymous_variant	LOW	c.354T>C	p.Tyr118Tyr
MDR1_2	LELG_05383	NW_001813677.1	361910	G	A	357.82	GT	0|1	0|0	0|0	0|0	0|0	0|0	0|0	0|1	0|0	0|0	0|0	0|0	0|0	0|0	0|0	0|0	0|0	0|0	0|0	0|0	0|0	0|0	0|0	0|0	0|0	ANN=A	synonymous_variant	LOW	c.351C>T	p.Pro117Pro
MDR1_2	LELG_05383	NW_001813677.1	361913	G	A	7367.81	GT	0|1	0|0	0|0	0|0	0|0	0|0	0|0	0|1	0|0	0|0	0|0	0|0	0|0	0|0	0|0	0|0	1|1	0|0	0|0	1|1	0|0	0|0	0|0	0|0	0|0	ANN=A	synonymous_variant	LOW	c.348C>T	p.Asn116Asn
MDR1_2	LELG_05383	NW_001813677.1	361916	T	C	7458.2	GT	0|0	0|0	0|0	0|0	0|0	0|0	0|0	0|0	0|0	0|0	0|0	0|0	0|0	0|0	0|0	0|0	1|1	0|0	0|0	1|1	0|0	0|0	0|0	0|0	0|0	ANN=C	synonymous_variant	LOW	c.345A>G	p.Glu115Glu
MDR1_2	LELG_05383	NW_001813677.1	361940	A	T	10419.2	GT	0|0	0|0	0|0	0|0	0|0	0|0	0|0	0|0	0|0	0|0	0|0	0|0	0|0	0|0	0|0	0|0	1|1	0|0	0|0	1|1	0|0	0|0	0|0	0|0	0|0	ANN=T	synonymous_variant	LOW	c.321T>A	p.Thr107Thr
MDR1_2	LELG_05383	NW_001813677.1	361942	T	A	10419.2	GT	0|0	0|0	0|0	0|0	0|0	0|0	0|0	0|0	0|0	0|0	0|0	0|0	0|0	0|0	0|0	0|0	1|1	0|0	0|0	1|1	0|0	0|0	0|0	0|0	0|0	ANN=A	missense_variant	MODERATE	c.319A>T	p.Thr107Ser
MDR1_2	LELG_05383	NW_001813677.1	361969	G	A	250300	GT	1|1	1|1	1|1	1|1	1|1	1|1	1|1	1|1	1|1	1|1	1|1	1|1	1|1	1|1	0|0	1|1	0|0	0|0	0|0	0|0	1|1	1|1	1|1	1|1	1|1	ANN=A	synonymous_variant	LOW	c.292C>T	p.Leu98Leu
MDR1_2	LELG_05383	NW_001813677.1	361972	T	C	265537	GT	1|1	1|1	1|1	1|1	1|1	1|1	1|1	1|1	1|1	1|1	1|1	1|1	1|1	1|1	0|0	1|1	0|0	0|0	0|0	0|0	1|1	1|1	1|1	1|1	1|1	ANN=C	missense_variant	MODERATE	c.289A>G	p.Asn97Asp
MDR1_2	LELG_05383	NW_001813677.1	361979	G	A	262373	GT	1|1	1|1	1|1	1|1	1|1	1|1	1|1	1|1	1|1	1|1	1|1	1|1	1|1	1|1	0|0	1|1	0|0	0|0	0|0	0|0	1|1	1|1	1|1	1|1	1|1	ANN=A	synonymous_variant	LOW	c.282C>T	p.Asn94Asn
MDR1_2	LELG_05383	NW_001813677.1	362044	C	T	62834.2	GT	0|0	0|0	0|0	0|0	0|0	0|0	0|0	0|0	0|0	0|0	0|0	0|0	0|0	0|0	1|1	0|0	1|1	1|1	1|1	1|1	0|0	0|0	0|0	0|0	0|0	ANN=T	missense_variant	MODERATE	c.217G>A	p.Asp73Asn
MDR1_2	LELG_05383	NW_001813677.1	362074	G	T	767.68	GT	0|0	0|0	0|0	0|0	0|0	0|0	0|0	0|0	0|0	0|1	0|0	0|0	0|0	0|0	0|0	0|0	0|0	0|0	0|0	0|0	0|0	0|1	0|0	0|0	0|0	ANN=T	missense_variant	MODERATE	c.187C>A	p.Pro63Thr
MDR1_2	LELG_05383	NW_001813677.1	362083	T	A	254.34	GT	0|0	0|0	0|0	0|0	0|0	0|0	0|0	0|0	0|0	0|1	0|0	0|0	0|0	0|0	0|0	0|0	0|0	0|0	0|0	0|0	0|0	0|0	0|0	0|0	0|0	ANN=A	missense_variant	MODERATE	c.178A>T	p.Asn60Tyr
MDR1_2	LELG_05383	NW_001813677.1	362105	A	T	94.34	GT	0|0	0|0	0|0	0|0	0|0	0|0	0|0	0|0	0|0	0|1	0|0	0|0	0|0	0|0	0|0	0|0	0|0	0|0	0|0	0|0	0|0	0|0	0|0	0|0	0|0	ANN=T	synonymous_variant	LOW	c.156T>A	p.Ala52Ala
MDR1_2	LELG_05383	NW_001813677.1	362161	T	C	237545	GT	1|1	1|1	1|1	1|1	1|1	1|1	1|1	1|1	1|1	1|1	1|1	1|1	1|1	1|1	1|1	1|1	1|1	1|1	1|1	1|1	1|1	1|1	1|1	1|1	1|1	ANN=C	missense_variant	MODERATE	c.100A>G	p.Ile34Val
MDR1_2	LELG_05383	NW_001813677.1	362216	G	A	63450.2	GT	0|0	0|0	0|0	0|0	0|0	0|0	0|0	0|0	0|0	0|0	0|0	0|0	0|0	0|0	1|1	0|0	1|1	1|1	1|1	1|1	0|0	0|0	0|0	0|0	0|0	ANN=A	synonymous_variant	LOW	c.45C>T	p.His15His
MDR1_2	LELG_05383	NW_001813677.1	362238	T	G	168938	GT	0|0	0|0	0|0	1|1	1|1	0|0	1|1	1|1	1|1	1|1	0|0	0|0	0|0	0|0	1|1	1|1	1|1	1|1	1|1	1|1	0|0	1|1	0|0	0|0	1|1	ANN=G	missense_variant	MODERATE	c.23A>C	p.Tyr8Ser
MDR1_3	LELG_05382	NW_001813677.1	357556	T	C	137984	GT	1|1	1|1	1|1	1|1	1|1	1|1	1|1	1|1	1|1	1|1	1|1	1|1	1|1	1|1	0|0	1|1	0|0	0|0	0|0	0|0	1|1	1|1	1|1	1|1	1|1	ANN=C	synonymous_variant	LOW	c.1686A>G	p.Leu562Leu
MDR1_3	LELG_05382	NW_001813677.1	357706	A	G	252638	GT	1|1	1|1	1|1	1|1	1|1	1|1	1|1	1|1	1|1	1|1	1|1	1|1	1|1	1|1	1|1	1|1	1|1	1|1	1|1	1|1	1|1	1|1	1|1	1|1	1|1	ANN=G	synonymous_variant	LOW	c.1536T>C	p.Ser512Ser
MDR1_3	LELG_05382	NW_001813677.1	357715	T	C	230045	GT	1|1	1|1	1|1	1|1	1|1	1|1	1|1	1|1	1|1	1|1	1|1	1|1	1|1	1|1	0|0	1|1	0|0	0|0	0|0	0|0	1|1	1|1	1|1	1|1	1|1	ANN=C	synonymous_variant	LOW	c.1527A>G	p.Arg509Arg
MDR1_3	LELG_05382	NW_001813677.1	357778	A	G	258990	GT	1|1	1|1	1|1	1|1	1|1	1|1	1|1	1|1	1|1	1|1	1|1	1|1	1|1	1|1	1|1	1|1	1|1	1|1	1|1	1|1	1|1	1|1	1|1	1|1	1|1	ANN=G	synonymous_variant	LOW	c.1464T>C	p.Tyr488Tyr
MDR1_3	LELG_05382	NW_001813677.1	357784	G	A	205024	GT	1|1	1|1	1|1	1|1	1|1	1|1	1|1	1|1	1|1	1|1	1|1	1|1	1|1	1|1	0|0	1|1	0|0	0|0	0|0	0|0	1|1	1|1	1|1	1|1	1|1	ANN=A	synonymous_variant	LOW	c.1458C>T	p.Phe486Phe
MDR1_3	LELG_05382	NW_001813677.1	357832	C	T	42832.2	GT	0|0	0|0	0|0	0|0	0|0	0|0	0|0	0|0	0|0	0|0	0|0	0|0	0|0	0|0	1|1	0|0	1|1	1|1	1|1	1|1	0|0	0|0	0|0	0|0	0|0	ANN=T	synonymous_variant	LOW	c.1410G>A	p.Gly470Gly
MDR1_3	LELG_05382	NW_001813677.1	357853	G	A	233699	GT	1|1	1|1	1|1	1|1	1|1	1|1	1|1	1|1	1|1	1|1	1|1	1|1	1|1	1|1	0|0	1|1	0|0	0|0	0|0	0|0	1|1	1|1	1|1	1|1	1|1	ANN=A	synonymous_variant	LOW	c.1389C>T	p.His463His
MDR1_3	LELG_05382	NW_001813677.1	357862	A	G	234548	GT	1|1	1|1	1|1	1|1	1|1	1|1	1|1	1|1	1|1	1|1	1|1	1|1	1|1	1|1	0|0	1|1	0|0	0|0	0|0	0|0	1|1	1|1	1|1	1|1	1|1	ANN=G	synonymous_variant	LOW	c.1380T>C	p.Pro460Pro
MDR1_3	LELG_05382	NW_001813677.1	357865	C	T	53300.2	GT	0|0	0|0	0|0	0|0	0|0	0|0	0|0	0|0	0|0	0|0	0|0	0|0	0|0	0|0	1|1	0|0	1|1	1|1	1|1	1|1	0|0	0|0	0|0	0|0	0|0	ANN=T	synonymous_variant	LOW	c.1377G>A	p.Ser459Ser
MDR1_3	LELG_05382	NW_001813677.1	357877	C	T	211424	GT	1|1	1|1	1|1	1|1	1|1	1|1	1|1	1|1	1|1	1|1	1|1	1|1	1|1	1|1	0|0	1|1	0|0	0|0	0|0	0|0	1|1	1|1	1|1	1|1	1|1	ANN=T	synonymous_variant	LOW	c.1365G>A	p.Gly455Gly
MDR1_3	LELG_05382	NW_001813677.1	357883	T	A	55013.2	GT	0|0	0|0	0|0	0|0	0|0	0|0	0|0	0|0	0|0	0|0	0|0	0|0	0|0	0|0	1|1	0|0	1|1	1|1	1|1	1|1	0|0	0|0	0|0	0|0	0|0	ANN=A	synonymous_variant	LOW	c.1359A>T	p.Ile453Ile
MDR1_3	LELG_05382	NW_001813677.1	357960	T	C	248998	GT	1|1	1|1	1|1	1|1	1|1	1|1	1|1	1|1	1|1	1|1	1|1	1|1	1|1	1|1	1|1	1|1	1|1	1|1	1|1	1|1	1|1	1|1	1|1	1|1	1|1	ANN=C	missense_variant	MODERATE	c.1282A>G	p.Asn428Asp
MDR1_3	LELG_05382	NW_001813677.1	357976	G	A	44801.2	GT	0|0	0|0	0|0	0|0	0|0	0|0	0|0	0|0	0|0	0|0	0|0	0|0	0|0	0|0	1|1	0|0	1|1	1|1	1|1	1|1	0|0	0|0	0|0	0|0	0|0	ANN=A	synonymous_variant	LOW	c.1266C>T	p.Ser422Ser
MDR1_3	LELG_05382	NW_001813677.1	357979	G	A	196786	GT	1|1	1|1	1|1	1|1	1|1	1|1	1|1	1|1	1|1	1|1	1|1	1|1	1|1	1|1	0|0	1|1	0|0	0|0	0|0	0|0	1|1	1|1	1|1	1|1	1|1	ANN=A	synonymous_variant	LOW	c.1263C>T	p.Tyr421Tyr
MDR1_3	LELG_05382	NW_001813677.1	358015	G	A	44530.2	GT	0|0	0|0	0|0	0|0	0|0	0|0	0|0	0|0	0|0	0|0	0|0	0|0	0|0	0|0	1|1	0|0	1|1	1|1	1|1	1|1	0|0	0|0	0|0	0|0	0|0	ANN=A	synonymous_variant	LOW	c.1227C>T	p.Ala409Ala
MDR1_3	LELG_05382	NW_001813677.1	358042	A	G	189603	GT	1|1	1|1	1|1	1|1	1|1	1|1	1|1	1|1	1|1	1|1	1|1	1|1	1|1	1|1	0|0	0|1	0|0	0|0	0|0	0|0	1|1	1|1	1|1	1|1	1|1	ANN=G	synonymous_variant	LOW	c.1200T>C	p.Thr400Thr
MDR1_3	LELG_05382	NW_001813677.1	358063	G	A	301362	GT	1|1	1|1	1|1	1|1	1|1	1|1	1|1	1|1	1|1	1|1	1|1	1|1	1|1	1|1	1|1	1|1	1|1	1|1	1|1	1|1	1|1	1|1	1|1	1|1	1|1	ANN=A	synonymous_variant	LOW	c.1179C>T	p.Ile393Ile
MDR1_3	LELG_05382	NW_001813677.1	358066	C	T	239016	GT	1|1	1|1	1|1	1|1	1|1	1|1	1|1	1|1	1|1	1|1	1|1	1|1	1|1	1|1	1|1	0|1	1|1	1|1	1|1	1|1	1|1	1|1	1|1	1|1	1|1	ANN=T	synonymous_variant	LOW	c.1176G>A	p.Leu392Leu
MDR1_3	LELG_05382	NW_001813677.1	358069	A	T	245529	GT	1|1	1|1	1|1	1|1	1|1	1|1	1|1	1|1	1|1	1|1	1|1	1|1	1|1	1|1	0|0	1|1	0|0	0|0	0|0	0|0	1|1	1|1	1|1	1|1	1|1	ANN=T	synonymous_variant	LOW	c.1173T>A	p.Pro391Pro
MDR1_3	LELG_05382	NW_001813677.1	358090	A	G	43346	GT	0|0	0|0	0|0	0|0	0|0	0|0	0|0	0|0	0|0	0|0	0|0	0|0	0|0	0|0	1|1	0|0	1|1	1|1	0|1	0|1	0|0	0|0	0|0	0|0	0|0	ANN=G	synonymous_variant	LOW	c.1152T>C	p.Tyr384Tyr
MDR1_3	LELG_05382	NW_001813677.1	358091	T	A	4237.57	GT	0|1	0|1	0|0	0|1	0|0	0|0	0|1	0|0	0|0	0|1	0|0	0|1	0|0	0|1	0|0	0|0	0|0	0|0	0|1	0|1	0|1	0|0	0|1	0|0	0|1	ANN=A	missense_variant	MODERATE	c.1151A>T	p.Tyr384Phe
MDR1_3	LELG_05382	NW_001813677.1	358093	A	C,G	4229.97	GT	0|1	0|1	0|0	0|1	0|0	0|0	0|1	0|0	0|0	0|1	0|0	0|1	0|0	0|1	0|0	0|0	0|0	0|0	0|2	0|2	0|1	0|0	0|1	0|0	0|1	ANN=C	synonymous_variant	LOW	c.1149T>G	p.Val383Val	,G	synonymous_variant	LOW	c.1149T>C
MDR1_3	LELG_05382	NW_001813677.1	358108	T	C	5207.53	GT	0|0	0|1	0|0	0|1	0|0	0|0	0|0	0|0	0|0	0|0	0|0	0|0	0|0	0|1	0|0	0|0	0|0	0|0	0|1	0|1	0|0	0|0	0|0	0|0	0|1	ANN=C	synonymous_variant	LOW	c.1134A>G	p.Glu378Glu
MDR1_3	LELG_05382	NW_001813677.1	358126	A	G	13466.6	GT	0|1	0|1	0|1	0|1	0|1	0|0	0|0	0|0	0|0	0|1	0|0	0|1	0|0	0|1	0|0	0|0	0|1	0|0	0|1	0|1	0|1	0|0	0|0	0|0	0|1	ANN=G	synonymous_variant	LOW	c.1116T>C	p.Ile372Ile
MDR1_3	LELG_05382	NW_001813677.1	358135	C	G	9644.15	GT	0|1	0|1	0|1	0|0	0|1	0|0	0|0	0|0	0|0	0|1	0|0	0|1	0|0	0|1	0|0	0|0	0|1	0|0	0|0	0|0	0|1	0|0	0|0	0|0	0|1	ANN=G	synonymous_variant	LOW	c.1107G>C	p.Val369Val
MDR1_3	LELG_05382	NW_001813677.1	358141	A	T	9788.14	GT	0|1	0|1	0|1	0|0	0|1	0|0	0|0	0|0	0|0	0|1	0|0	0|1	0|0	0|1	0|0	0|0	0|1	0|0	0|0	0|0	0|1	0|0	0|0	0|0	0|1	ANN=T	synonymous_variant	LOW	c.1101T>A	p.Ala367Ala
MDR1_3	LELG_05382	NW_001813677.1	358150	A	G	216802	GT	0|1	1|1	0|1	1|1	0|1	0|1	1|1	1|1	1|1	0|1	1|1	0|1	1|1	0|1	1|1	1|1	1|1	1|1	1|1	1|1	0|1	1|1	1|1	1|1	0|1	ANN=G	synonymous_variant	LOW	c.1092T>C	p.Ile364Ile
MDR1_3	LELG_05382	NW_001813677.1	358153	A	G	7922.34	GT	0|1	0|0	0|1	0|0	0|1	0|0	0|0	0|0	0|0	0|1	0|0	0|1	0|0	0|1	0|0	0|0	0|1	0|0	0|0	0|0	0|1	0|0	0|0	0|0	0|1	ANN=G	synonymous_variant	LOW	c.1089T>C	p.Asp363Asp
MDR1_3	LELG_05382	NW_001813677.1	358165	A	C	7005.04	GT	0|1	0|0	0|1	0|0	0|1	0|1	0|0	0|0	0|0	0|1	0|0	0|1	0|0	0|1	0|0	0|0	0|0	0|0	0|0	0|0	0|1	0|0	0|0	0|1	0|0	ANN=C	synonymous_variant	LOW	c.1077T>G	p.Val359Val
MDR1_3	LELG_05382	NW_001813677.1	358171	A	T	3942.11	GT	0|1	0|0	0|1	0|0	0|1	0|1	0|0	0|0	0|1	0|1	0|0	0|1	0|0	0|0	0|0	0|0	0|0	0|0	0|0	0|0	0|1	0|0	0|0	0|1	0|0	ANN=T	synonymous_variant	LOW	c.1071T>A	p.Pro357Pro
MDR1_3	LELG_05382	NW_001813677.1	358174	T	C	4252.42	GT	0|1	0|0	0|1	0|0	0|1	0|1	0|0	0|0	0|1	0|1	0|0	0|1	0|1	0|0	0|0	0|0	0|0	0|0	0|0	0|0	0|1	0|0	0|0	0|1	0|0	ANN=C	synonymous_variant	LOW	c.1068A>G	p.Glu356Glu
MDR1_3	LELG_05382	NW_001813677.1	358177	C	T	4333.71	GT	0|1	0|0	0|1	0|0	0|1	0|1	0|0	0|0	0|1	0|1	0|0	0|1	0|1	0|0	0|0	0|0	0|0	0|0	0|0	0|0	0|1	0|0	0|0	0|1	0|0	ANN=T	synonymous_variant	LOW	c.1065G>A	p.Lys355Lys
MDR1_3	LELG_05382	NW_001813677.1	358195	C	T	3220.73	GT	0|1	0|0	0|1	0|0	0|0	0|0	0|1	0|0	0|0	0|1	0|0	0|1	0|0	0|0	0|0	0|0	0|0	0|0	0|0	0|0	0|1	0|0	0|0	0|0	0|0	ANN=T	synonymous_variant	LOW	c.1047G>A	p.Pro349Pro
MDR1_3	LELG_05382	NW_001813677.1	358207	C	T	9094.59	GT	0|1	0|0	0|1	0|0	0|1	0|1	0|1	0|0	0|1	0|1	0|1	0|1	0|1	0|0	0|0	0|0	0|0	0|0	0|0	0|0	0|1	0|0	0|1	0|1	0|0	ANN=T	synonymous_variant	LOW	c.1035G>A	p.Leu345Leu
MDR1_3	LELG_05382	NW_001813677.1	358210	C	T	42919.2	GT	0|0	0|0	0|0	0|0	0|0	0|0	0|0	0|0	0|0	0|0	0|0	0|0	0|0	0|0	1|1	0|0	1|1	1|1	1|1	1|1	0|0	0|0	0|0	0|0	0|0	ANN=T	synonymous_variant	LOW	c.1032G>A	p.Glu344Glu
MDR1_3	LELG_05382	NW_001813677.1	358217	A	C	10363.9	GT	0|1	0|0	0|1	0|0	0|1	0|1	0|1	0|0	0|1	0|1	0|1	0|1	0|1	0|0	0|0	0|0	0|0	0|0	0|0	0|0	0|1	0|0	0|1	0|1	0|0	ANN=C	missense_variant	MODERATE	c.1025T>G	p.Leu342Arg
MDR1_3	LELG_05382	NW_001813677.1	358237	T	C	74	GT	0|0	0|0	0|0	0|0	0|0	0|0	0|0	0|1	0|0	0|0	0|0	0|0	0|0	0|0	0|0	0|0	0|0	0|0	0|0	0|0	0|0	0|0	0|0	0|0	0|0	ANN=C	synonymous_variant	LOW	c.1005A>G	p.Ser335Ser
MDR1_3	LELG_05382	NW_001813677.1	358240	T	C	91.43	GT	0|0	0|0	0|0	0|0	0|0	0|0	0|0	0|1	0|0	0|0	0|0	0|0	0|0	0|0	0|0	0|0	0|0	0|0	0|0	0|0	0|0	0|0	0|0	0|0	0|0	ANN=C	synonymous_variant	LOW	c.1002A>G	p.Glu334Glu
MDR1_3	LELG_05382	NW_001813677.1	358243	G	T	178.62	GT	0|0	0|0	0|0	0|0	0|0	0|0	0|0	0|1	0|0	0|0	0|0	0|0	0|0	0|0	0|0	0|0	0|0	0|0	0|0	0|0	0|0	0|0	0|0	0|0	0|0	ANN=T	synonymous_variant	LOW	c.999C>A	p.Gly333Gly
MDR1_3	LELG_05382	NW_001813677.1	358246	T	A	178.62	GT	0|0	0|0	0|0	0|0	0|0	0|0	0|0	0|1	0|0	0|0	0|0	0|0	0|0	0|0	0|0	0|0	0|0	0|0	0|0	0|0	0|0	0|0	0|0	0|0	0|0	ANN=A	synonymous_variant	LOW	c.996A>T	p.Thr332Thr
MDR1_3	LELG_05382	NW_001813677.1	358248	T	C	237007	GT	1|1	1|1	1|1	1|1	1|1	1|1	1|1	0|1	1|1	1|1	1|1	1|1	1|1	1|1	1|1	1|1	1|1	1|1	1|1	1|1	1|1	1|1	1|1	1|1	1|1	ANN=C	missense_variant	MODERATE	c.994A>G	p.Thr332Ala
MDR1_3	LELG_05382	NW_001813677.1	358250	T	C	209.34	GT	0|0	0|0	0|0	0|0	0|0	0|0	0|0	0|1	0|0	0|0	0|0	0|0	0|0	0|0	0|0	0|0	0|0	0|0	0|0	0|0	0|0	0|0	0|0	0|0	0|0	ANN=C	missense_variant	MODERATE	c.992A>G	p.Lys331Arg
MDR1_3	LELG_05382	NW_001813677.1	358258	C	A,T	57707.2	GT	0|0	0|0	0|0	0|0	0|0	0|0	0|0	0|2	0|0	0|0	0|0	0|0	0|0	0|0	1|1	0|0	1|1	1|1	1|1	1|1	0|0	0|0	0|0	0|0	0|0	ANN=A	synonymous_variant	LOW	c.984G>T	p.Ala328Ala	,T	synonymous_variant	LOW	c.984G>A
MDR1_3	LELG_05382	NW_001813677.1	358261	T	C	329.34	GT	0|0	0|0	0|0	0|0	0|0	0|0	0|0	0|1	0|0	0|0	0|0	0|0	0|0	0|0	0|0	0|0	0|0	0|0	0|0	0|0	0|0	0|0	0|0	0|0	0|0	ANN=C	synonymous_variant	LOW	c.981A>G	p.Glu327Glu
MDR1_3	LELG_05382	NW_001813677.1	358264	A	T	326.34	GT	0|0	0|0	0|0	0|0	0|0	0|0	0|0	0|1	0|0	0|0	0|0	0|0	0|0	0|0	0|0	0|0	0|0	0|0	0|0	0|0	0|0	0|0	0|0	0|0	0|0	ANN=T	synonymous_variant	LOW	c.978T>A	p.Ser326Ser
MDR1_3	LELG_05382	NW_001813677.1	358267	C	T	335.34	GT	0|0	0|0	0|0	0|0	0|0	0|0	0|0	0|1	0|0	0|0	0|0	0|0	0|0	0|0	0|0	0|0	0|0	0|0	0|0	0|0	0|0	0|0	0|0	0|0	0|0	ANN=T	synonymous_variant	LOW	c.975G>A	p.Arg325Arg
MDR1_3	LELG_05382	NW_001813677.1	358285	C	T	209730	GT	1|1	1|1	1|1	1|1	1|1	1|1	1|1	0|1	1|1	1|1	1|1	1|1	1|1	1|1	0|0	1|1	0|0	0|0	0|0	0|0	1|1	1|1	1|1	1|1	1|1	ANN=T	synonymous_variant	LOW	c.957G>A	p.Thr319Thr
MDR1_3	LELG_05382	NW_001813677.1	358291	C	T	773.34	GT	0|0	0|0	0|0	0|0	0|0	0|0	0|0	0|1	0|0	0|0	0|0	0|0	0|0	0|0	0|0	0|0	0|0	0|0	0|0	0|0	0|0	0|0	0|0	0|0	0|0	ANN=T	synonymous_variant	LOW	c.951G>A	p.Lys317Lys
MDR1_3	LELG_05382	NW_001813677.1	358294	C	T	215156	GT	1|1	1|1	1|1	1|1	1|1	1|1	1|1	1|1	1|1	1|1	1|1	1|1	1|1	1|1	0|0	1|1	0|0	0|0	0|0	0|0	1|1	1|1	1|1	1|1	1|1	ANN=T	synonymous_variant	LOW	c.948G>A	p.Arg316Arg
MDR1_3	LELG_05382	NW_001813677.1	358297	T	C	869.34	GT	0|0	0|0	0|0	0|0	0|0	0|0	0|0	0|1	0|0	0|0	0|0	0|0	0|0	0|0	0|0	0|0	0|0	0|0	0|0	0|0	0|0	0|0	0|0	0|0	0|0	ANN=C	synonymous_variant	LOW	c.945A>G	p.Leu315Leu
MDR1_3	LELG_05382	NW_001813677.1	358354	C	T	187800	GT	1|1	1|1	1|1	1|1	1|1	1|1	1|1	1|1	1|1	1|1	1|1	0|1	1|1	1|1	0|0	1|1	0|0	0|0	0|0	0|0	1|1	1|1	1|1	1|1	1|1	ANN=T	synonymous_variant	LOW	c.888G>A	p.Leu296Leu
MDR1_3	LELG_05382	NW_001813677.1	358366	A	G	553.82	GT	0|0	0|0	0|0	0|0	0|0	0|0	0|0	0|0	0|0	0|0	0|0	0|1	0|0	0|0	0|0	0|0	0|1	0|0	0|0	0|0	0|0	0|0	0|0	0|0	0|0	ANN=G	synonymous_variant	LOW	c.876T>C	p.Phe292Phe
MDR1_3	LELG_05382	NW_001813677.1	358369	G	A	809.82	GT	0|0	0|0	0|0	0|0	0|0	0|0	0|0	0|0	0|0	0|0	0|0	0|1	0|0	0|0	0|0	0|0	0|1	0|0	0|0	0|0	0|0	0|0	0|0	0|0	0|0	ANN=A	synonymous_variant	LOW	c.873C>T	p.Cys291Cys
MDR1_3	LELG_05382	NW_001813677.1	358372	A	C	948.41	GT	0|0	0|0	0|0	0|0	0|0	0|0	0|0	0|0	0|0	0|0	0|0	0|1	0|0	0|0	0|0	0|0	0|1	0|0	0|0	0|0	0|0	0|0	0|0	0|0	0|0	ANN=C	synonymous_variant	LOW	c.870T>G	p.Ser290Ser
MDR1_3	LELG_05382	NW_001813677.1	358375	T	C	1127.41	GT	0|0	0|0	0|0	0|0	0|0	0|0	0|0	0|0	0|0	0|0	0|0	0|1	0|0	0|0	0|0	0|0	0|1	0|0	0|0	0|0	0|0	0|0	0|0	0|0	0|0	ANN=C	synonymous_variant	LOW	c.867A>G	p.Ser289Ser
MDR1_3	LELG_05382	NW_001813677.1	358378	G	A	189506	GT	1|1	1|1	1|1	1|1	1|1	1|1	1|1	1|1	1|1	1|1	1|1	0|1	1|1	1|1	0|0	1|1	0|0	0|0	0|0	0|0	1|1	1|1	1|1	1|1	1|1	ANN=A	synonymous_variant	LOW	c.864C>T	p.Ile288Ile
MDR1_3	LELG_05382	NW_001813677.1	358399	C	A	17130.7	GT	0|1	0|0	0|1	0|1	0|1	0|1	0|0	0|1	0|1	0|1	0|1	0|1	0|0	0|1	0|1	0|1	0|1	0|1	0|0	0|0	0|0	0|1	0|0	0|1	0|1	ANN=A	synonymous_variant	LOW	c.843G>T	p.Thr281Thr
MDR1_3	LELG_05382	NW_001813677.1	358417	A	G	19416.3	GT	0|1	0|0	0|1	0|1	0|1	0|1	0|0	0|1	0|1	0|1	0|1	0|1	0|0	0|1	0|0	0|1	0|0	0|0	0|0	0|0	0|0	0|1	0|0	0|1	0|1	ANN=G	synonymous_variant	LOW	c.825T>C	p.Tyr275Tyr
MDR1_3	LELG_05382	NW_001813677.1	358420	T	C	3871.74	GT	0|0	0|0	0|0	0|0	0|0	0|0	0|0	0|0	0|0	0|0	0|0	0|0	0|0	0|0	0|0	0|0	0|1	0|1	0|0	0|0	0|0	0|0	0|0	0|0	0|0	ANN=C	synonymous_variant	LOW	c.822A>G	p.Gly274Gly
MDR1_3	LELG_05382	NW_001813677.1	358447	G	T	19506.2	GT	0|1	0|0	0|0	0|0	0|0	0|1	0|0	0|1	0|0	0|0	0|0	0|1	0|0	0|0	0|0	0|0	0|0	0|1	0|0	0|0	0|0	0|0	0|0	0|0	0|0	ANN=T	synonymous_variant	LOW	c.795C>A	p.Val265Val
MDR1_3	LELG_05382	NW_001813677.1	358450	A	C,T	210585	GT	1|2	1|1	1|1	1|1	1|1	1|2	1|1	1|2	1|1	1|1	1|1	1|2	1|1	1|1	0|0	1|1	0|0	0|2	0|0	0|0	1|1	1|1	1|1	1|1	1|1	ANN=C	synonymous_variant	LOW	c.792T>G	p.Ser264Ser	,T	synonymous_variant	LOW	c.792T>A
MDR1_3	LELG_05382	NW_001813677.1	358453	T	A	20611.5	GT	0|1	0|0	0|0	0|0	0|0	0|1	0|0	0|1	0|0	0|0	0|0	0|1	0|0	0|0	0|0	0|0	0|0	0|1	0|0	0|0	0|0	0|0	0|0	0|0	0|0	ANN=A	synonymous_variant	LOW	c.789A>T	p.Gly263Gly
MDR1_3	LELG_05382	NW_001813677.1	358459	C	T	16252	GT	0|1	0|0	0|0	0|0	0|0	0|1	0|0	0|1	0|0	0|0	0|0	0|1	0|0	0|0	0|0	0|0	0|0	0|0	0|0	0|0	0|0	0|0	0|0	0|0	0|0	ANN=T	synonymous_variant	LOW	c.783G>A	p.Leu261Leu
MDR1_3	LELG_05382	NW_001813677.1	358465	T	G	21658.6	GT	0|1	0|0	0|0	0|0	0|0	0|1	0|0	0|1	0|0	0|0	0|0	0|1	0|0	0|0	0|0	0|0	0|0	0|1	0|0	0|0	0|0	0|0	0|0	0|0	0|0	ANN=G	synonymous_variant	LOW	c.777A>C	p.Gly259Gly
MDR1_3	LELG_05382	NW_001813677.1	358468	G	A	255617	GT	1|1	1|1	1|1	1|1	1|1	1|1	1|1	1|1	1|1	1|1	1|1	1|1	0|1	1|1	1|1	0|1	1|1	1|1	1|1	1|1	1|1	1|1	1|1	1|1	1|1	ANN=A	synonymous_variant	LOW	c.774C>T	p.Ile258Ile
MDR1_3	LELG_05382	NW_001813677.1	358486	A	G,T	239035	GT	2|2	2|2	2|2	2|2	2|2	1|2	2|2	1|2	2|2	2|2	2|2	2|2	2|2	2|2	1|1	1|2	1|1	1|2	1|1	1|1	2|2	2|2	2|2	2|2	2|2	ANN=G	synonymous_variant	LOW	c.756T>C	p.Ala252Ala	,T	synonymous_variant	LOW	c.756T>A
MDR1_3	LELG_05382	NW_001813677.1	358492	C	T	10918.6	GT	0|0	0|0	0|0	0|0	0|0	0|1	0|0	0|1	0|0	0|0	0|0	0|0	0|0	0|0	0|0	0|0	0|0	0|1	0|0	0|0	0|0	0|0	0|0	0|0	0|0	ANN=T	synonymous_variant	LOW	c.750G>A	p.Leu250Leu
MDR1_3	LELG_05382	NW_001813677.1	358503	C	T	11560.6	GT	0|0	0|0	0|0	0|0	0|0	0|1	0|0	0|1	0|0	0|0	0|0	0|0	0|0	0|0	0|0	0|0	0|0	0|1	0|0	0|0	0|0	0|0	0|0	0|0	0|0	ANN=T	missense_variant	MODERATE	c.739G>A	p.Ala247Thr
MDR1_3	LELG_05382	NW_001813677.1	358504	G	A,T	11468.4	GT	0|0	0|0	0|0	0|0	0|0	0|1	0|0	0|1	0|0	0|0	0|0	0|0	0|0	0|0	0|0	0|0	0|0	0|2	0|0	0|0	0|0	0|0	0|0	0|0	0|0	ANN=A	synonymous_variant	LOW	c.738C>T	p.Ala246Ala	,T	synonymous_variant	LOW	c.738C>A
MDR1_3	LELG_05382	NW_001813677.1	358507	T	C	11487.6	GT	0|0	0|0	0|0	0|0	0|0	0|1	0|0	0|1	0|0	0|0	0|0	0|0	0|0	0|0	0|0	0|0	0|0	0|1	0|0	0|0	0|0	0|0	0|0	0|0	0|0	ANN=C	synonymous_variant	LOW	c.735A>G	p.Leu245Leu
MDR1_3	LELG_05382	NW_001813677.1	358510	T	G	11374.6	GT	0|0	0|0	0|0	0|0	0|0	0|1	0|0	0|1	0|0	0|0	0|0	0|0	0|0	0|0	0|0	0|0	0|0	0|1	0|0	0|0	0|0	0|0	0|0	0|0	0|0	ANN=G	synonymous_variant	LOW	c.732A>C	p.Gly244Gly
MDR1_3	LELG_05382	NW_001813677.1	358534	G	A	33879.2	GT	0|0	0|0	0|0	0|0	0|0	0|0	0|0	0|0	0|0	0|0	0|0	0|0	0|0	0|0	1|1	0|0	1|1	0|1	1|1	1|1	0|0	0|0	0|0	0|0	0|0	ANN=A	synonymous_variant	LOW	c.708C>T	p.Ile236Ile
MDR1_3	LELG_05382	NW_001813677.1	358549	T	A	9989.56	GT	0|0	0|0	0|0	0|0	0|0	0|1	0|0	0|1	0|0	0|0	0|0	0|0	0|0	0|0	0|0	0|0	0|0	0|1	0|0	0|0	0|0	0|0	0|0	0|0	0|0	ANN=A	synonymous_variant	LOW	c.693A>T	p.Ser231Ser
MDR1_3	LELG_05382	NW_001813677.1	358552	A	C	9348.56	GT	0|0	0|0	0|0	0|0	0|0	0|1	0|0	0|1	0|0	0|0	0|0	0|0	0|0	0|0	0|0	0|0	0|0	0|1	0|0	0|0	0|0	0|0	0|0	0|0	0|0	ANN=C	synonymous_variant	LOW	c.690T>G	p.Ala230Ala
MDR1_3	LELG_05382	NW_001813677.1	358558	A	G	8472.56	GT	0|0	0|0	0|0	0|0	0|0	0|1	0|0	0|1	0|0	0|0	0|0	0|0	0|0	0|0	0|0	0|0	0|0	0|1	0|0	0|0	0|0	0|0	0|0	0|0	0|0	ANN=G	synonymous_variant	LOW	c.684T>C	p.Gly228Gly
MDR1_3	LELG_05382	NW_001813677.1	358561	A	G	8172.56	GT	0|0	0|0	0|0	0|0	0|0	0|1	0|0	0|1	0|0	0|0	0|0	0|0	0|0	0|0	0|0	0|0	0|0	0|1	0|0	0|0	0|0	0|0	0|0	0|0	0|0	ANN=G	synonymous_variant	LOW	c.681T>C	p.Thr227Thr
MDR1_3	LELG_05382	NW_001813677.1	358564	A	G	193965	GT	1|1	1|1	1|1	1|1	1|1	1|1	1|1	1|1	1|1	1|1	1|1	1|1	1|1	1|1	0|0	1|1	0|0	0|1	0|0	0|0	1|1	1|1	1|1	1|1	1|1	ANN=G	synonymous_variant	LOW	c.678T>C	p.Ser226Ser
MDR1_3	LELG_05382	NW_001813677.1	358566	A	C	7702.71	GT	0|0	0|0	0|0	0|0	0|0	0|1	0|0	0|1	0|0	0|0	0|0	0|0	0|0	0|0	0|0	0|0	0|0	0|1	0|0	0|0	0|0	0|0	0|0	0|0	0|0	ANN=C	missense_variant	MODERATE	c.676T>G	p.Ser226Ala
MDR1_3	LELG_05382	NW_001813677.1	358582	G	A	185810	GT	1|1	1|1	1|1	1|1	1|1	1|1	1|1	1|1	1|1	1|1	1|1	1|1	1|1	1|1	0|0	1|1	0|0	0|1	0|0	0|0	1|1	1|1	1|1	1|1	1|1	ANN=A	synonymous_variant	LOW	c.660C>T	p.Phe220Phe
MDR1_3	LELG_05382	NW_001813677.1	358585	A	G	5471.71	GT	0|0	0|0	0|0	0|0	0|0	0|1	0|0	0|1	0|0	0|0	0|0	0|0	0|0	0|0	0|0	0|0	0|0	0|1	0|0	0|0	0|0	0|0	0|0	0|0	0|0	ANN=G	synonymous_variant	LOW	c.657T>C	p.Phe219Phe
MDR1_3	LELG_05382	NW_001813677.1	358588	C	T	176010	GT	1|1	1|1	1|1	1|1	1|1	1|1	1|1	1|1	1|1	1|1	1|1	1|1	1|1	1|1	0|0	1|1	0|0	0|0	0|0	0|0	1|1	1|1	1|1	1|1	1|1	ANN=T	synonymous_variant	LOW	c.654G>A	p.Gly218Gly
MDR1_3	LELG_05382	NW_001813677.1	358597	A	G	4592.71	GT	0|0	0|0	0|0	0|0	0|0	0|1	0|0	0|1	0|0	0|0	0|0	0|0	0|0	0|0	0|0	0|0	0|0	0|1	0|0	0|0	0|0	0|0	0|0	0|0	0|0	ANN=G	synonymous_variant	LOW	c.645T>C	p.Leu215Leu
MDR1_3	LELG_05382	NW_001813677.1	358606	T	G	4046.71	GT	0|0	0|0	0|0	0|0	0|0	0|1	0|0	0|1	0|0	0|0	0|0	0|0	0|0	0|0	0|0	0|0	0|0	0|1	0|0	0|0	0|0	0|0	0|0	0|0	0|0	ANN=G	synonymous_variant	LOW	c.636A>C	p.Val212Val
MDR1_3	LELG_05382	NW_001813677.1	358611	A	T	3914.71	GT	0|0	0|0	0|0	0|0	0|0	0|1	0|0	0|1	0|0	0|0	0|0	0|0	0|0	0|0	0|0	0|0	0|0	0|1	0|0	0|0	0|0	0|0	0|0	0|0	0|0	ANN=T	missense_variant	MODERATE	c.631T>A	p.Ser211Thr
MDR1_3	LELG_05382	NW_001813677.1	358618	T	G,A	3402.46	GT	0|0	0|0	0|0	0|0	0|0	0|1	0|0	0|1	0|0	0|0	0|0	0|0	0|0	0|0	0|0	0|0	0|0	0|2	0|0	0|0	0|0	0|0	0|0	0|0	0|0	ANN=A	synonymous_variant	LOW	c.624A>T	p.Ala208Ala	,G	synonymous_variant	LOW	c.624A>C
MDR1_3	LELG_05382	NW_001813677.1	358624	C	T,G	44058.6	GT	0|0	0|0	0|0	0|0	0|0	0|2	0|0	0|2	0|0	0|0	0|0	0|0	0|0	0|0	1|1	0|0	1|1	1|2	1|1	1|1	0|0	0|0	0|0	0|0	0|0	ANN=G	synonymous_variant	LOW	c.618G>C	p.Gly206Gly	,T	synonymous_variant	LOW	c.618G>A
MDR1_3	LELG_05382	NW_001813677.1	358626	C	T	2628.61	GT	0|0	0|0	0|0	0|0	0|0	0|1	0|0	0|1	0|0	0|0	0|0	0|0	0|0	0|0	0|0	0|0	0|0	0|1	0|0	0|0	0|0	0|0	0|0	0|0	0|0	ANN=T	missense_variant	MODERATE	c.616G>A	p.Gly206Arg
MDR1_3	LELG_05382	NW_001813677.1	358627	A	T	2637.61	GT	0|0	0|0	0|0	0|0	0|0	0|1	0|0	0|1	0|0	0|0	0|0	0|0	0|0	0|0	0|0	0|0	0|0	0|1	0|0	0|0	0|0	0|0	0|0	0|0	0|0	ANN=T	synonymous_variant	LOW	c.615T>A	p.Thr205Thr
MDR1_3	LELG_05382	NW_001813677.1	358630	T	G	2247.61	GT	0|0	0|0	0|0	0|0	0|0	0|1	0|0	0|1	0|0	0|0	0|0	0|0	0|0	0|0	0|0	0|0	0|0	0|1	0|0	0|0	0|0	0|0	0|0	0|0	0|0	ANN=G	synonymous_variant	LOW	c.612A>C	p.Ser204Ser
MDR1_3	LELG_05382	NW_001813677.1	358642	A	T	106960	GT	1|1	1|1	1|1	1|1	1|1	1|1	1|1	1|1	1|1	1|1	1|1	1|1	1|1	1|1	0|0	1|1	0|0	0|1	0|0	0|0	1|1	1|1	1|1	1|1	1|1	ANN=T	synonymous_variant	LOW	c.600T>A	p.Pro200Pro
MDR1_3	LELG_05382	NW_001813677.1	358645	A	G	1341.61	GT	0|0	0|0	0|0	0|0	0|0	0|1	0|0	0|1	0|0	0|0	0|0	0|0	0|0	0|0	0|0	0|0	0|0	0|1	0|0	0|0	0|0	0|0	0|0	0|0	0|0	ANN=G	synonymous_variant	LOW	c.597T>C	p.Ile199Ile
MDR1_3	LELG_05382	NW_001813677.1	358669	C	T	35.65	GT	0|0	0|0	0|0	0|0	0|0	0|0	0|0	0|1	0|0	0|0	0|0	0|0	0|0	0|0	0|0	0|0	0|0	0|0	0|0	0|0	0|0	0|0	0|0	0|0	0|0	ANN=T	synonymous_variant	LOW	c.573G>A	p.Leu191Leu
MDR1_3	LELG_05382	NW_001813677.1	358684	G	T	100712	GT	1|1	1|1	1|1	1|1	1|1	1|1	1|1	1|1	1|1	1|1	1|1	1|1	1|1	1|1	0|0	1|1	0|0	0|0	0|0	0|0	1|1	1|1	1|1	1|1	1|1	ANN=T	synonymous_variant	LOW	c.558C>A	p.Ile186Ile
MDR1_3	LELG_05382	NW_001813677.1	358717	A	G	41353.2	GT	0|0	0|0	0|0	0|0	0|0	0|0	0|0	0|0	0|0	0|0	0|0	0|0	0|0	0|0	1|1	0|0	1|1	1|1	1|1	0|1	0|0	0|0	0|0	0|0	0|0	ANN=G	synonymous_variant	LOW	c.525T>C	p.Leu175Leu
MDR1_3	LELG_05382	NW_001813677.1	358732	T	G	155227	GT	1|1	1|1	1|1	1|1	1|1	1|1	1|1	1|1	1|1	1|1	1|1	1|1	1|1	1|1	1|1	1|1	1|1	1|1	1|1	1|1	1|1	1|1	1|1	1|1	1|1	ANN=G	synonymous_variant	LOW	c.510A>C	p.Ile170Ile
MDR1_3	LELG_05382	NW_001813677.1	358747	A	G	149834	GT	1|1	1|1	1|1	1|1	1|1	1|1	1|1	1|1	1|1	1|1	1|1	1|1	1|1	1|1	0|0	1|1	0|0	0|0	0|0	0|0	1|1	1|1	1|1	1|1	1|1	ANN=G	synonymous_variant	LOW	c.495T>C	p.Tyr165Tyr
MDR1_3	LELG_05382	NW_001813677.1	358750	G	A	134924	GT	1|1	1|1	1|1	1|1	1|1	1|1	1|1	1|1	1|1	1|1	1|1	1|1	1|1	1|1	0|0	1|1	0|0	0|0	0|0	0|0	1|1	1|1	1|1	1|1	1|1	ANN=A	synonymous_variant	LOW	c.492C>T	p.Gly164Gly
MDR1_3	LELG_05382	NW_001813677.1	358771	T	C	158889	GT	1|1	1|1	1|1	1|1	1|1	1|1	1|1	1|1	1|1	1|1	1|1	1|1	1|1	1|1	0|0	1|1	0|0	0|0	0|0	0|0	1|1	1|1	1|1	1|1	1|1	ANN=C	synonymous_variant	LOW	c.471A>G	p.Pro157Pro
MDR1_3	LELG_05382	NW_001813677.1	358792	A	G	180928	GT	1|1	1|1	1|1	1|1	1|1	1|1	1|1	1|1	1|1	1|1	1|1	1|1	1|1	1|1	0|0	1|1	0|0	0|0	0|0	0|0	1|1	1|1	1|1	1|1	1|1	ANN=G	synonymous_variant	LOW	c.450T>C	p.Asn150Asn
MDR1_3	LELG_05382	NW_001813677.1	358885	T	C	233102	GT	1|1	1|1	1|1	1|1	1|1	1|1	1|1	1|1	1|1	1|1	1|1	1|1	1|1	1|1	0|0	1|1	0|0	0|0	0|0	0|0	1|1	1|1	1|1	1|1	1|1	ANN=C	synonymous_variant	LOW	c.357A>G	p.Ala119Ala
MDR1_3	LELG_05382	NW_001813677.1	358894	A	G	229805	GT	1|1	1|1	1|1	1|1	1|1	1|1	1|1	1|1	1|1	1|1	1|1	1|1	1|1	1|1	0|0	1|1	0|0	0|0	0|0	0|0	1|1	1|1	1|1	1|1	1|1	ANN=G	synonymous_variant	LOW	c.348T>C	p.Cys116Cys
MDR1_3	LELG_05382	NW_001813677.1	358908	G	A	38674.2	GT	0|0	0|0	0|0	0|0	0|0	0|0	0|0	0|0	0|0	0|0	0|0	0|0	0|0	0|0	1|1	0|0	1|1	1|1	1|1	1|1	0|0	0|0	0|0	0|0	0|0	ANN=A	synonymous_variant	LOW	c.334C>T	p.Leu112Leu
MDR1_3	LELG_05382	NW_001813677.1	358953	T	A	764.19	GT	0|0	0|0	0|0	0|0	0|0	0|0	0|0	0|0	0|0	0|0	0|0	0|0	0|0	0|0	0|0	0|0	1|1	0|0	0|0	1|1	0|0	0|0	0|0	0|0	0|0	ANN=A	missense_variant	MODERATE	c.289A>T	p.Thr97Ser
MDR1_3	LELG_05382	NW_001813677.1	358960	A	G	190621	GT	1|1	1|1	1|1	1|1	1|1	1|1	1|1	1|1	1|1	1|1	1|1	1|1	1|1	1|1	0|0	1|1	0|0	0|0	0|0	0|0	1|1	1|1	1|1	1|1	1|1	ANN=G	synonymous_variant	LOW	c.282T>C	p.Ile94Ile
MDR1_3	LELG_05382	NW_001813677.1	358972	A	C	52827.8	GT	0|0	0|0	0|0	0|0	0|0	0|0	0|0	0|0	0|0	0|0	0|0	0|0	0|0	0|0	1|1	0|0	0|0	1|1	1|1	0|0	0|0	0|0	0|0	0|0	0|0	ANN=C	missense_variant	MODERATE	c.270T>G	p.Asp90Glu
MDR1_3	LELG_05382	NW_001813677.1	358975	A	C	52920.8	GT	0|0	0|0	0|0	0|0	0|0	0|0	0|0	0|0	0|0	0|0	0|0	0|0	0|0	0|0	1|1	0|0	0|0	1|1	1|1	0|0	0|0	0|0	0|0	0|0	0|0	ANN=C	synonymous_variant	LOW	c.267T>G	p.Gly89Gly
MDR1_3	LELG_05382	NW_001813677.1	358976	C	T	52861.8	GT	0|0	0|0	0|0	0|0	0|0	0|0	0|0	0|0	0|0	0|0	0|0	0|0	0|0	0|0	1|1	0|0	0|0	1|1	1|1	0|0	0|0	0|0	0|0	0|0	0|0	ANN=T	missense_variant	MODERATE	c.266G>A	p.Gly89Asp
MDR1_3	LELG_05382	NW_001813677.1	358979	G	A	52045.8	GT	0|0	0|0	0|0	0|0	0|0	0|0	0|0	0|0	0|0	0|0	0|0	0|0	0|0	0|0	1|1	0|0	0|0	1|1	1|1	0|0	0|0	0|0	0|0	0|0	0|0	ANN=A	missense_variant	MODERATE	c.263C>T	p.Ser88Leu
MDR1_3	LELG_05382	NW_001813677.1	358996	C	A	236840	GT	1|1	1|1	1|1	1|1	1|1	1|1	1|1	1|1	1|1	1|1	1|1	1|1	1|1	1|1	0|0	1|1	0|0	0|0	0|0	0|0	1|1	1|1	1|1	1|1	1|1	ANN=A	synonymous_variant	LOW	c.246G>T	p.Thr82Thr
MDR1_3	LELG_05382	NW_001813677.1	359001	T	C	280006	GT	1|1	1|1	1|1	1|1	1|1	1|1	1|1	1|1	1|1	1|1	1|1	1|1	1|1	1|1	1|1	1|1	0|0	1|1	1|1	0|0	1|1	1|1	1|1	1|1	1|1	ANN=C	missense_variant	MODERATE	c.241A>G	p.Lys81Glu
MDR1_3	LELG_05382	NW_001813677.1	359002	G	A	237908	GT	1|1	1|1	1|1	1|1	1|1	1|1	1|1	1|1	1|1	1|1	1|1	1|1	1|1	1|1	0|0	1|1	0|0	0|0	0|0	0|0	1|1	1|1	1|1	1|1	1|1	ANN=A	synonymous_variant	LOW	c.240C>T	p.Thr80Thr
MDR1_3	LELG_05382	NW_001813677.1	359029	T	A	232763	GT	1|1	1|1	1|1	1|1	1|1	1|1	1|1	1|1	1|1	1|1	1|1	1|1	1|1	1|1	0|0	1|1	0|0	0|0	0|0	0|0	1|1	1|1	1|1	1|1	1|1	ANN=A	missense_variant	MODERATE	c.213A>T	p.Lys71Asn
MDR1_3	LELG_05382	NW_001813677.1	359032	T	C	233169	GT	1|1	1|1	1|1	1|1	1|1	1|1	1|1	1|1	1|1	1|1	1|1	1|1	1|1	1|1	0|0	1|1	0|0	0|0	0|0	0|0	1|1	1|1	1|1	1|1	1|1	ANN=C	synonymous_variant	LOW	c.210A>G	p.Glu70Glu
MDR1_3	LELG_05382	NW_001813677.1	359055	G	A	231343	GT	1|1	1|1	1|1	1|1	1|1	1|1	1|1	1|1	1|1	1|1	1|1	1|1	1|1	1|1	1|1	1|1	0|0	1|1	1|1	0|0	1|1	1|1	1|1	1|1	1|1	ANN=A	synonymous_variant	LOW	c.187C>T	p.Leu63Leu
MDR1_3	LELG_05382	NW_001813677.1	359066	G	C	46148.8	GT	0|0	0|0	0|0	0|0	0|0	0|0	0|0	0|0	0|0	0|0	0|0	0|0	0|0	0|0	1|1	0|0	0|0	1|1	1|1	0|0	0|0	0|0	0|0	0|0	0|0	ANN=C	missense_variant	MODERATE	c.176C>G	p.Pro59Arg
MDR1_3	LELG_05382	NW_001813677.1	359068	C	T	46148.8	GT	0|0	0|0	0|0	0|0	0|0	0|0	0|0	0|0	0|0	0|0	0|0	0|0	0|0	0|0	1|1	0|0	0|0	1|1	1|1	0|0	0|0	0|0	0|0	0|0	0|0	ANN=T	synonymous_variant	LOW	c.174G>A	p.Glu58Glu
MDR1_3	LELG_05382	NW_001813677.1	359101	A	G	220349	GT	1|1	1|1	1|1	1|1	1|1	1|1	1|1	1|1	1|1	1|1	1|1	1|1	1|1	1|1	0|0	1|1	0|0	0|0	0|0	0|0	1|1	1|1	1|1	1|1	1|1	ANN=G	synonymous_variant	LOW	c.141T>C	p.Ser47Ser
MDR1_3	LELG_05382	NW_001813677.1	359110	C	T	222415	GT	1|1	1|1	1|1	1|1	1|1	1|1	1|1	1|1	1|1	1|1	1|1	1|1	1|1	1|1	0|0	1|1	0|0	0|0	0|0	0|0	1|1	1|1	1|1	1|1	1|1	ANN=T	synonymous_variant	LOW	c.132G>A	p.Lys44Lys
MDR1_3	LELG_05382	NW_001813677.1	359127	A	G	176518	GT	1|1	1|1	1|1	1|1	1|1	1|1	1|1	1|1	1|1	1|1	1|1	1|1	1|1	1|1	0|0	1|1	0|0	0|0	0|0	0|0	1|1	1|1	1|1	1|1	1|1	ANN=G	synonymous_variant	LOW	c.115T>C	p.Leu39Leu
MDR1_3	LELG_05382	NW_001813677.1	359200	G	T	227651	GT	1|1	1|1	1|1	1|1	1|1	1|1	1|1	1|1	1|1	1|1	1|1	1|1	1|1	1|1	0|0	1|1	0|0	0|0	0|0	0|0	1|1	1|1	1|1	1|1	1|1	ANN=T	synonymous_variant	LOW	c.42C>A	p.Leu14Leu
MDR1_3	LELG_05382	NW_001813677.1	359205	G	A	227595	GT	1|1	1|1	1|1	1|1	1|1	1|1	1|1	1|1	1|1	1|1	1|1	1|1	1|1	1|1	0|0	1|1	0|0	0|0	0|0	0|0	1|1	1|1	1|1	1|1	1|1	ANN=A	missense_variant	MODERATE	c.37C>T	p.Leu13Phe
MDR1_3	LELG_05382	NW_001813677.1	359209	A	G	36839.8	GT	0|0	0|0	0|0	0|0	0|0	0|0	0|0	0|0	0|0	0|0	0|0	0|0	0|0	0|0	1|1	0|0	0|0	1|1	1|1	0|0	0|0	0|0	0|0	0|0	0|0	ANN=G	synonymous_variant	LOW	c.33T>C	p.Gly11Gly
MDR1_3	LELG_05382	NW_001813677.1	359236	T	A	191362	GT	1|1	1|1	1|1	1|1	1|1	1|1	1|1	1|1	1|1	1|1	1|1	1|1	1|1	1|1	0|0	1|1	0|0	0|0	0|0	0|0	1|1	1|1	1|1	1|1	1|1	ANN=A	missense_variant	MODERATE	c.6A>T	p.Arg2Ser
MSH2	LELG_05698	NW_001813675.1	262921	T	C	75186	GT	0|1	0|1	0|1	0|1	0|1	0|1	0|1	0|1	0|1	0|1	0|1	0|1	0|1	0|1	0|0	0|1	0|0	0|0	0|0	0|0	0|1	0|1	0|1	0|1	0|1	ANN=C	synonymous_variant	LOW	c.39T>C	p.Gly13Gly
MSH2	LELG_05698	NW_001813675.1	262972	C	T	238086	GT	1|1	1|1	1|1	1|1	1|1	1|1	1|1	1|1	1|1	1|1	1|1	1|1	1|1	1|1	0|0	1|1	0|0	0|0	0|0	0|0	1|1	1|1	1|1	1|1	1|1	ANN=T	synonymous_variant	LOW	c.90C>T	p.Ile30Ile
MSH2	LELG_05698	NW_001813675.1	262990	C	T	113368	GT	0|1	0|1	0|1	0|1	0|1	0|1	0|1	0|1	0|1	0|1	0|1	0|1	0|1	0|1	0|0	0|1	0|0	0|0	0|0	0|0	0|1	0|1	0|1	0|1	0|1	ANN=T	synonymous_variant	LOW	c.108C>T	p.Asn36Asn
MSH2	LELG_05698	NW_001813675.1	262993	G	A	113334	GT	0|1	0|1	0|1	0|1	0|1	0|1	0|1	0|1	0|1	0|1	0|1	0|1	0|1	0|1	0|0	0|1	0|0	0|0	0|0	0|0	0|1	0|1	0|1	0|1	0|1	ANN=A	synonymous_variant	LOW	c.111G>A	p.Lys37Lys
MSH2	LELG_05698	NW_001813675.1	263060	G	A	49521.2	GT	0|0	0|0	0|0	0|0	0|0	0|0	0|0	0|0	0|0	0|0	0|0	0|0	0|0	0|0	1|1	0|0	1|1	1|1	1|1	1|1	0|0	0|0	0|0	0|0	0|0	ANN=A	missense_variant	MODERATE	c.178G>A	p.Val60Ile
MSH2	LELG_05698	NW_001813675.1	263077	T	C	88998	GT	0|1	0|1	0|1	0|1	0|1	0|1	0|1	0|1	0|1	0|1	0|1	0|1	0|1	0|1	0|0	0|1	0|0	0|0	0|0	0|0	0|1	0|1	0|1	0|1	0|1	ANN=C	synonymous_variant	LOW	c.195T>C	p.Asn65Asn
MSH2	LELG_05698	NW_001813675.1	263122	C	T	69940.1	GT	0|0	0|0	0|0	0|0	0|0	0|0	0|0	0|0	0|0	0|0	0|0	0|0	0|0	0|0	1|1	0|0	1|1	1|1	1|1	1|1	0|0	0|0	0|0	0|0	0|0	ANN=T	synonymous_variant	LOW	c.240C>T	p.Ala80Ala
MSH2	LELG_05698	NW_001813675.1	263126	A	C	288336	GT	1|1	1|1	1|1	1|1	1|1	1|1	1|1	1|1	1|1	1|1	1|1	1|1	1|1	1|1	1|1	1|1	1|1	1|1	1|1	1|1	1|1	1|1	1|1	1|1	1|1	ANN=C	synonymous_variant	LOW	c.244A>C	p.Arg82Arg
MSH2	LELG_05698	NW_001813675.1	263314	G	A	79215	GT	0|1	0|1	0|1	0|1	0|1	0|1	0|1	0|1	0|1	0|1	0|1	0|1	0|1	0|1	0|0	0|1	0|0	0|0	0|0	0|0	0|1	0|1	0|1	0|1	0|1	ANN=A	synonymous_variant	LOW	c.432G>A	p.Val144Val
MSH2	LELG_05698	NW_001813675.1	263410	T	A,G	190103	GT	1|2	1|2	1|2	1|2	1|2	1|2	1|2	1|2	1|2	1|2	1|2	1|2	1|2	1|2	0|0	1|2	0|0	0|0	0|0	0|0	1|2	1|2	1|2	1|2	1|2	ANN=A	synonymous_variant	LOW	c.528T>A	p.Gly176Gly	,G	synonymous_variant	LOW	c.528T>G
MSH2	LELG_05698	NW_001813675.1	263428	G	A	132962	GT	0|1	0|1	0|1	0|1	0|1	0|1	0|1	0|1	0|1	0|1	0|1	0|1	0|1	0|1	1|1	0|1	1|1	1|1	1|1	1|1	0|1	0|1	0|1	0|1	0|1	ANN=A	synonymous_variant	LOW	c.546G>A	p.Val182Val
MSH2	LELG_05698	NW_001813675.1	263500	T	C	113056	GT	0|1	0|1	0|1	0|1	0|1	0|1	0|1	0|1	0|1	0|1	0|1	0|1	0|1	0|1	0|0	0|1	0|0	0|0	0|0	0|0	0|1	0|1	0|1	0|1	0|1	ANN=C	synonymous_variant	LOW	c.618T>C	p.Thr206Thr
MSH2	LELG_05698	NW_001813675.1	263503	G	A	112260	GT	0|1	0|1	0|1	0|1	0|1	0|1	0|1	0|1	0|1	0|1	0|1	0|1	0|1	0|1	0|0	0|1	0|0	0|0	0|0	0|0	0|1	0|1	0|1	0|1	0|1	ANN=A	synonymous_variant	LOW	c.621G>A	p.Gln207Gln
MSH2	LELG_05698	NW_001813675.1	263566	A	T	109106	GT	0|1	0|1	0|1	0|1	0|1	0|1	0|1	0|1	0|1	0|1	0|1	0|1	0|1	0|1	0|0	0|1	0|0	0|0	0|0	0|0	0|1	0|1	0|1	0|1	0|1	ANN=T	synonymous_variant	LOW	c.684A>T	p.Gly228Gly
MSH2	LELG_05698	NW_001813675.1	263584	C	T	267198	GT	1|1	1|1	1|1	1|1	1|1	1|1	1|1	1|1	1|1	1|1	1|1	1|1	1|1	1|1	0|0	1|1	0|0	0|0	0|0	0|0	1|1	1|1	1|1	1|1	1|1	ANN=T	synonymous_variant	LOW	c.702C>T	p.Gly234Gly
MSH2	LELG_05698	NW_001813675.1	263591	G	A	109641	GT	0|1	0|1	0|1	0|1	0|1	0|1	0|1	0|1	0|1	0|1	0|1	0|1	0|1	0|1	0|0	0|1	0|0	0|0	0|0	0|0	0|1	0|1	0|1	0|1	0|1	ANN=A	missense_variant	MODERATE	c.709G>A	p.Ala237Thr
MSH2	LELG_05698	NW_001813675.1	263616	G	A	101749	GT	0|1	0|1	0|1	0|1	0|1	0|1	0|1	0|1	0|1	0|1	0|1	0|1	0|1	0|1	0|0	0|1	0|0	0|0	0|0	0|0	0|1	0|1	0|1	0|1	0|1	ANN=A	missense_variant	MODERATE	c.734G>A	p.Ser245Asn
MSH2	LELG_05698	NW_001813675.1	263622	A	G	113927	GT	0|1	0|1	0|1	0|1	0|1	0|1	0|1	0|1	0|1	0|1	0|1	0|1	0|1	0|1	0|0	0|1	0|0	0|0	0|0	0|0	0|1	0|1	0|1	0|1	0|1	ANN=G	missense_variant	MODERATE	c.740A>G	p.Asn247Ser
MSH2	LELG_05698	NW_001813675.1	263695	T	A	203669	GT	0|1	0|1	0|1	0|1	0|1	0|1	0|1	0|1	0|1	0|1	0|1	0|1	0|1	0|1	1|1	0|1	1|1	1|1	1|1	1|1	0|1	0|1	0|1	0|1	0|1	ANN=A	synonymous_variant	LOW	c.813T>A	p.Ser271Ser
MSH2	LELG_05698	NW_001813675.1	263710	C	T	123768	GT	0|1	0|1	0|1	0|1	0|1	0|1	0|1	0|1	0|1	0|1	0|1	0|1	0|1	0|1	0|0	0|1	0|0	0|0	0|0	0|0	0|1	0|1	0|1	0|1	0|1	ANN=T	synonymous_variant	LOW	c.828C>T	p.Asn276Asn
MSH2	LELG_05698	NW_001813675.1	263719	T	C	374315	GT	1|1	1|1	1|1	1|1	1|1	1|1	1|1	1|1	1|1	1|1	1|1	1|1	1|1	1|1	1|1	1|1	1|1	1|1	1|1	1|1	1|1	1|1	1|1	1|1	1|1	ANN=C	synonymous_variant	LOW	c.837T>C	p.Ile279Ile
MSH2	LELG_05698	NW_001813675.1	263884	G	A	63874.2	GT	0|0	0|0	0|0	0|0	0|0	0|0	0|0	0|0	0|0	0|0	0|0	0|0	0|0	0|0	1|1	0|0	1|1	1|1	1|1	1|1	0|0	0|0	0|0	0|0	0|0	ANN=A	synonymous_variant	LOW	c.1002G>A	p.Glu334Glu
MSH2	LELG_05698	NW_001813675.1	263917	G	A	287884	GT	1|1	1|1	1|1	1|1	1|1	1|1	1|1	1|1	1|1	1|1	1|1	1|1	1|1	1|1	0|0	1|1	0|0	0|0	0|0	0|0	1|1	1|1	1|1	1|1	1|1	ANN=A	synonymous_variant	LOW	c.1035G>A	p.Ser345Ser
MSH2	LELG_05698	NW_001813675.1	263921	C	T	286137	GT	1|1	1|1	1|1	1|1	1|1	1|1	1|1	1|1	1|1	1|1	1|1	1|1	1|1	1|1	0|0	1|1	0|0	0|0	0|0	0|0	1|1	1|1	1|1	1|1	1|1	ANN=T	synonymous_variant	LOW	c.1039C>T	p.Leu347Leu
MSH2	LELG_05698	NW_001813675.1	263977	A	G	246256	GT	1|1	1|1	1|1	1|1	1|1	1|1	1|1	1|1	1|1	1|1	1|1	1|1	1|1	1|1	0|0	1|1	0|0	0|0	0|0	0|0	1|1	1|1	1|1	1|1	1|1	ANN=G	synonymous_variant	LOW	c.1095A>G	p.Arg365Arg
MSH2	LELG_05698	NW_001813675.1	263992	G	A	252390	GT	1|1	1|1	1|1	1|1	1|1	1|1	1|1	1|1	1|1	1|1	1|1	1|1	1|1	1|1	0|0	1|1	0|0	0|0	0|0	0|0	1|1	1|1	1|1	1|1	1|1	ANN=A	synonymous_variant	LOW	c.1110G>A	p.Ala370Ala
MSH2	LELG_05698	NW_001813675.1	264003	A	T	252095	GT	1|1	1|1	1|1	1|1	1|1	1|1	1|1	1|1	1|1	1|1	1|1	1|1	1|1	1|1	0|0	1|1	0|0	0|0	0|0	0|0	1|1	1|1	1|1	1|1	1|1	ANN=T	missense_variant	MODERATE	c.1121A>T	p.Asn374Ile
MSH2	LELG_05698	NW_001813675.1	264079	T	C	306580	GT	1|1	1|1	1|1	1|1	1|1	1|1	1|1	1|1	1|1	1|1	1|1	1|1	1|1	1|1	1|1	1|1	1|1	1|1	1|1	1|1	1|1	1|1	1|1	1|1	1|1	ANN=C	synonymous_variant	LOW	c.1197T>C	p.Leu399Leu
MSH2	LELG_05698	NW_001813675.1	264176	G	T	122517	GT	0|1	0|1	0|1	0|1	0|1	0|1	0|1	0|1	0|1	0|1	0|1	0|1	0|1	0|1	0|0	0|1	0|0	0|0	0|0	0|0	0|1	0|1	0|1	0|1	0|1	ANN=T	missense_variant	MODERATE	c.1294G>T	p.Ala432Ser
MSH2	LELG_05698	NW_001813675.1	264178	T	A	123953	GT	0|1	0|1	0|1	0|1	0|1	0|1	0|1	0|1	0|1	0|1	0|1	0|1	0|1	0|1	0|0	0|1	0|0	0|0	0|0	0|0	0|1	0|1	0|1	0|1	0|1	ANN=A	synonymous_variant	LOW	c.1296T>A	p.Ala432Ala
MSH2	LELG_05698	NW_001813675.1	264182	A	T	187324	GT	0|1	0|1	0|1	0|1	0|1	0|1	0|1	0|1	0|1	0|1	0|1	0|1	0|1	0|1	1|1	0|1	1|1	1|1	1|1	1|1	0|1	0|1	0|1	0|1	0|1	ANN=T	missense_variant	MODERATE	c.1300A>T	p.Thr434Ser
MSH2	LELG_05698	NW_001813675.1	264185	G	A	100762	GT	0|1	0|1	0|1	0|1	0|1	0|1	0|1	0|1	0|1	0|1	0|1	0|1	0|1	0|1	0|0	0|1	0|0	0|0	0|0	0|0	0|1	0|1	0|1	0|1	0|1	ANN=A	missense_variant	MODERATE	c.1303G>A	p.Asp435Asn
MSH2	LELG_05698	NW_001813675.1	264297	A	G	248723	GT	1|1	1|1	1|1	1|1	1|1	1|1	1|1	1|1	1|1	1|1	1|1	1|1	1|1	1|1	0|0	1|1	0|0	0|0	0|0	0|0	1|1	1|1	1|1	1|1	1|1	ANN=G	missense_variant	MODERATE	c.1415A>G	p.His472Arg
MSH2	LELG_05698	NW_001813675.1	264408	C	T	239826	GT	1|1	1|1	1|1	1|1	1|1	1|1	1|1	1|1	1|1	1|1	1|1	1|1	1|1	1|1	0|0	1|1	0|0	0|0	0|0	0|0	1|1	1|1	1|1	1|1	1|1	ANN=T	missense_variant	MODERATE	c.1526C>T	p.Ala509Val
MSH2	LELG_05698	NW_001813675.1	264412	G	A	64303.2	GT	0|0	0|0	0|0	0|0	0|0	0|0	0|0	0|0	0|0	0|0	0|0	0|0	0|0	0|0	1|1	0|0	1|1	1|1	1|1	1|1	0|0	0|0	0|0	0|0	0|0	ANN=A	synonymous_variant	LOW	c.1530G>A	p.Ala510Ala
MSH2	LELG_05698	NW_001813675.1	264556	T	C	250083	GT	1|1	1|1	1|1	1|1	1|1	1|1	1|1	1|1	1|1	1|1	1|1	1|1	1|1	1|1	0|0	1|1	0|0	0|0	0|0	0|0	1|1	1|1	1|1	1|1	1|1	ANN=C	synonymous_variant	LOW	c.1674T>C	p.Gly558Gly
MSH2	LELG_05698	NW_001813675.1	264607	C	T	308772	GT	1|1	1|1	1|1	1|1	1|1	1|1	1|1	1|1	1|1	1|1	1|1	1|1	1|1	1|1	1|1	1|1	1|1	1|1	1|1	1|1	1|1	1|1	1|1	1|1	1|1	ANN=T	synonymous_variant	LOW	c.1725C>T	p.His575His
MSH2	LELG_05698	NW_001813675.1	264640	G	T	238872	GT	1|1	1|1	1|1	1|1	1|1	1|1	1|1	1|1	1|1	1|1	1|1	1|1	1|1	1|1	0|0	1|1	0|0	0|0	0|0	0|0	1|1	1|1	1|1	1|1	1|1	ANN=T	missense_variant	MODERATE	c.1758G>T	p.Glu586Asp
MSH2	LELG_05698	NW_001813675.1	264699	G	C	64924.2	GT	0|0	0|0	0|0	0|0	0|0	0|0	0|0	0|0	0|0	0|0	0|0	0|0	0|0	0|0	1|1	0|0	1|1	1|1	1|1	1|1	0|0	0|0	0|0	0|0	0|0	ANN=C	missense_variant	MODERATE	c.1817G>C	p.Ser606Thr
MSH2	LELG_05698	NW_001813675.1	264778	C	G	232519	GT	1|1	1|1	1|1	1|1	1|1	1|1	1|1	1|1	1|1	1|1	1|1	1|1	1|1	1|1	0|0	1|1	0|0	0|0	0|0	0|0	1|1	1|1	1|1	1|1	1|1	ANN=G	synonymous_variant	LOW	c.1896C>G	p.Pro632Pro
MSH2	LELG_05698	NW_001813675.1	264803	A	G	236869	GT	1|1	1|1	1|1	1|1	1|1	1|1	1|1	1|1	1|1	1|1	1|1	1|1	1|1	1|1	0|0	1|1	0|0	0|0	0|0	0|0	1|1	1|1	1|1	1|1	1|1	ANN=G	missense_variant	MODERATE	c.1921A>G	p.Lys641Glu
MSH2	LELG_05698	NW_001813675.1	264997	C	T	94088	GT	0|1	0|1	0|1	0|1	0|1	0|1	0|1	0|1	0|1	0|1	0|1	0|1	0|1	0|1	0|0	0|1	0|0	0|0	0|0	0|0	0|1	0|1	0|1	0|1	0|1	ANN=T	synonymous_variant	LOW	c.2115C>T	p.Ile705Ile
MSH2	LELG_05698	NW_001813675.1	265024	A	G,T	255047	GT	1|2	1|2	1|2	1|2	1|2	1|2	1|2	1|2	1|2	1|2	1|2	1|2	1|2	1|2	0|0	1|2	0|0	0|0	0|0	0|0	1|2	1|2	1|2	1|2	1|2	ANN=T	missense_variant	MODERATE	c.2142A>T	p.Glu714Asp	,G	synonymous_variant	LOW	c.2142A>G
MSH2	LELG_05698	NW_001813675.1	265030	G	A	128527	GT	0|1	0|1	0|1	0|1	0|1	0|1	0|1	0|1	0|1	0|1	0|1	0|1	0|1	0|1	0|0	0|1	0|0	0|0	0|0	0|0	0|1	0|1	0|1	0|1	0|1	ANN=A	synonymous_variant	LOW	c.2148G>A	p.Glu716Glu
MSH2	LELG_05698	NW_001813675.1	265114	C	T	99974	GT	0|1	0|1	0|1	0|1	0|1	0|1	0|1	0|1	0|1	0|1	0|1	0|1	0|1	0|1	0|0	0|1	0|0	0|0	0|0	0|0	0|1	0|1	0|1	0|1	0|1	ANN=T	synonymous_variant	LOW	c.2232C>T	p.Asp744Asp
MSH2	LELG_05698	NW_001813675.1	265156	A	G	109729	GT	0|1	0|1	0|1	0|1	0|1	0|1	0|1	0|1	0|1	0|1	0|1	0|1	0|1	0|1	0|0	0|1	0|0	0|0	0|0	0|0	0|1	0|1	0|1	0|1	0|1	ANN=G	synonymous_variant	LOW	c.2274A>G	p.Lys758Lys
MSH2	LELG_05698	NW_001813675.1	265171	T	C	116362	GT	0|1	0|1	0|1	0|1	0|1	0|1	0|1	0|1	0|1	0|1	0|1	0|1	0|1	0|1	0|0	0|1	0|0	0|0	0|0	0|0	0|1	0|1	0|1	0|1	0|1	ANN=C	synonymous_variant	LOW	c.2289T>C	p.Phe763Phe
MSH2	LELG_05698	NW_001813675.1	265216	C	T	117049	GT	0|1	0|1	0|1	0|1	0|1	0|1	0|1	0|1	0|1	0|1	0|1	0|1	0|1	0|1	0|0	0|1	0|0	0|0	0|0	0|0	0|1	0|1	0|1	0|1	0|1	ANN=T	synonymous_variant	LOW	c.2334C>T	p.Thr778Thr
MSH2	LELG_05698	NW_001813675.1	265225	G	A	177252	GT	0|1	0|1	0|1	0|1	0|1	0|1	0|1	0|1	0|1	0|1	0|1	0|1	0|1	0|1	1|1	0|1	1|1	1|1	1|1	1|1	0|1	0|1	0|1	0|1	0|1	ANN=A	synonymous_variant	LOW	c.2343G>A	p.Ser781Ser
MSH2	LELG_05698	NW_001813675.1	265249	T	A	99455	GT	0|1	0|1	0|1	0|1	0|1	0|1	0|1	0|1	0|1	0|1	0|1	0|1	0|1	0|1	0|0	0|1	0|0	0|0	0|0	0|0	0|1	0|1	0|1	0|1	0|1	ANN=A	synonymous_variant	LOW	c.2367T>A	p.Gly789Gly
MSH2	LELG_05698	NW_001813675.1	265315	G	A	93325	GT	0|1	0|1	0|1	0|1	0|1	0|1	0|1	0|1	0|1	0|1	0|1	0|1	0|1	0|1	0|0	0|1	0|0	0|0	0|0	0|0	0|1	0|1	0|1	0|1	0|1	ANN=A	synonymous_variant	LOW	c.2433G>A	p.Val811Val
MSH2	LELG_05698	NW_001813675.1	265435	C	T	95152	GT	0|1	0|1	0|1	0|1	0|1	0|1	0|1	0|1	0|1	0|1	0|1	0|1	0|1	0|1	0|0	0|1	0|0	0|0	0|0	0|0	0|1	0|1	0|1	0|1	0|1	ANN=T	synonymous_variant	LOW	c.2553C>T	p.Ile851Ile
MSH2	LELG_05698	NW_001813675.1	265506	A	G	95556	GT	0|1	0|1	0|1	0|1	0|1	0|1	0|1	0|1	0|1	0|1	0|1	0|1	0|1	0|1	0|0	0|1	0|0	0|0	0|0	0|0	0|1	0|1	0|1	0|1	0|1	ANN=G	missense_variant	MODERATE	c.2624A>G	p.Asn875Ser
MSH2	LELG_05698	NW_001813675.1	265534	A	C	100988	GT	0|1	0|1	0|1	0|1	0|1	0|1	0|1	0|1	0|1	0|1	0|1	0|1	0|1	0|1	0|0	0|1	0|0	0|0	0|0	0|0	0|1	0|1	0|1	0|1	0|1	ANN=C	synonymous_variant	LOW	c.2652A>C	p.Ala884Ala
MSH2	LELG_05698	NW_001813675.1	265586	G	A	148848	GT	0|1	0|1	0|1	0|1	0|1	0|1	0|1	0|1	0|1	0|1	0|1	0|1	0|1	0|1	0|0	0|1	0|0	0|0	0|0	0|0	0|1	0|1	0|1	0|1	0|1	ANN=A	missense_variant	MODERATE	c.2704G>A	p.Val902Ile
MSH2	LELG_05698	NW_001813675.1	265587	T	C	148800	GT	0|1	0|1	0|1	0|1	0|1	0|1	0|1	0|1	0|1	0|1	0|1	0|1	0|1	0|1	0|0	0|1	0|0	0|0	0|0	0|0	0|1	0|1	0|1	0|1	0|1	ANN=C	missense_variant	MODERATE	c.2705T>C	p.Val902Ala
MSH2	LELG_05698	NW_001813675.1	265590	G	A	136205	GT	0|1	0|1	0|1	0|1	0|1	0|1	0|1	0|1	0|1	0|1	0|1	0|1	0|1	0|1	0|0	0|1	0|0	0|0	0|0	0|0	0|1	0|1	0|1	0|1	0|1	ANN=A	missense_variant	MODERATE	c.2708G>A	p.Ser903Asn
MSH2	LELG_05698	NW_001813675.1	265591	C	T	134596	GT	0|1	0|1	0|1	0|1	0|1	0|1	0|1	0|1	0|1	0|1	0|1	0|1	0|1	0|1	0|0	0|1	0|0	0|0	0|0	0|0	0|1	0|1	0|1	0|1	0|1	ANN=T	synonymous_variant	LOW	c.2709C>T	p.Ser903Ser
MSH2	LELG_05698	NW_001813675.1	265594	G	A	133444	GT	0|1	0|1	0|1	0|1	0|1	0|1	0|1	0|1	0|1	0|1	0|1	0|1	0|1	0|1	0|0	0|1	0|0	0|0	0|0	0|0	0|1	0|1	0|1	0|1	0|1	ANN=A	synonymous_variant	LOW	c.2712G>A	p.Gly904Gly
MSH2	LELG_05698	NW_001813675.1	265595	A	T	136294	GT	0|1	0|1	0|1	0|1	0|1	0|1	0|1	0|1	0|1	0|1	0|1	0|1	0|1	0|1	0|0	0|1	0|0	0|0	0|0	0|0	0|1	0|1	0|1	0|1	0|1	ANN=T	missense_variant	MODERATE	c.2713A>T	p.Asn905Tyr
MSH2	LELG_05698	NW_001813675.1	265597	C	T	206875	GT	0|1	0|1	0|1	0|1	0|1	0|1	0|1	0|1	0|1	0|1	0|1	0|1	0|1	0|1	1|1	0|1	1|1	1|1	1|1	1|1	0|1	0|1	0|1	0|1	0|1	ANN=T	synonymous_variant	LOW	c.2715C>T	p.Asn905Asn
MSH2	LELG_05698	NW_001813675.1	265765	T	C	395762	GT	1|1	1|1	1|1	1|1	1|1	1|1	1|1	1|1	1|1	1|1	1|1	1|1	1|1	1|1	1|1	1|1	1|1	1|1	1|1	1|1	1|1	1|1	1|1	1|1	1|1	ANN=C	synonymous_variant	LOW	c.2883T>C	p.Val961Val
MSH2	LELG_05698	NW_001813675.1	265768	G	A	392379	GT	1|1	1|1	1|1	1|1	1|1	1|1	1|1	1|1	1|1	1|1	1|1	1|1	1|1	1|1	1|1	1|1	1|1	1|1	1|1	1|1	1|1	1|1	1|1	1|1	1|1	ANN=A	synonymous_variant	LOW	c.2886G>A	p.Lys962Lys
PMS1	LELG_02582	NW_001813683.1	710595	T	C	201910	GT	1|1	1|1	1|1	1|1	1|1	1|1	1|1	1|1	1|1	1|1	1|1	1|1	1|1	1|1	0|1	1|1	0|1	0|1	0|1	0|1	1|1	1|1	1|1	1|1	1|1	ANN=C	synonymous_variant	LOW	c.2211A>G	p.Lys737Lys
PMS1	LELG_02582	NW_001813683.1	710892	C	T	237123	GT	1|1	1|1	1|1	1|1	1|1	1|1	1|1	1|1	1|1	1|1	1|1	1|1	1|1	1|1	1|1	1|1	1|1	1|1	1|1	1|1	1|1	1|1	1|1	1|1	1|1	ANN=T	synonymous_variant	LOW	c.1914G>A	p.Val638Val
PMS1	LELG_02582	NW_001813683.1	710949	G	A	245029	GT	1|1	1|1	1|1	1|1	1|1	1|1	1|1	1|1	1|1	1|1	1|1	1|1	1|1	1|1	0|0	1|1	0|0	0|0	0|0	0|0	1|1	1|1	1|1	1|1	1|1	ANN=A	synonymous_variant	LOW	c.1857C>T	p.Ser619Ser
PMS1	LELG_02582	NW_001813683.1	710958	A	T	248560	GT	1|1	1|1	1|1	1|1	1|1	1|1	1|1	1|1	1|1	1|1	1|1	1|1	1|1	1|1	0|0	1|1	0|0	0|0	0|0	0|0	1|1	1|1	1|1	1|1	1|1	ANN=T	missense_variant	MODERATE	c.1848T>A	p.Asn616Lys
PMS1	LELG_02582	NW_001813683.1	711037	G	A	46104.2	GT	0|0	0|0	0|0	0|0	0|0	0|0	0|0	0|0	0|0	0|0	0|0	0|0	0|0	0|0	1|1	0|0	1|1	1|1	1|1	1|1	0|0	0|0	0|0	0|0	0|0	ANN=A	missense_variant	MODERATE	c.1769C>T	p.Ala590Val
PMS1	LELG_02582	NW_001813683.1	711088	T	G	235537	GT	1|1	1|1	1|1	1|1	1|1	1|1	1|1	1|1	1|1	1|1	1|1	1|1	1|1	1|1	1|1	1|1	1|1	1|1	1|1	1|1	1|1	1|1	1|1	1|1	1|1	ANN=G	missense_variant	MODERATE	c.1718A>C	p.Glu573Ala
PMS1	LELG_02582	NW_001813683.1	711124	T	A	284793	GT	1|1	1|1	1|1	1|1	1|1	1|1	1|1	1|1	1|1	1|1	1|1	1|1	1|1	1|1	1|1	1|1	1|1	1|1	1|1	1|1	1|1	1|1	1|1	1|1	1|1	ANN=A	missense_variant	MODERATE	c.1682A>T	p.Lys561Met
PMS1	LELG_02582	NW_001813683.1	711131	C	A	286154	GT	1|1	1|1	1|1	1|1	1|1	1|1	1|1	1|1	1|1	1|1	1|1	1|1	1|1	1|1	1|1	1|1	1|1	1|1	1|1	1|1	1|1	1|1	1|1	1|1	1|1	ANN=A	missense_variant	MODERATE	c.1675G>T	p.Ala559Ser
PMS1	LELG_02582	NW_001813683.1	711181	T	C	17401	GT	0|0	0|0	0|0	0|0	0|0	0|0	0|0	0|0	0|0	0|0	0|0	0|0	0|0	0|0	0|1	0|0	0|1	0|1	0|1	0|1	0|0	0|0	0|0	0|0	0|0	ANN=C	missense_variant	MODERATE	c.1625A>G	p.Asp542Gly
PMS1	LELG_02582	NW_001813683.1	711189	A	G	215354	GT	1|1	1|1	1|1	1|1	1|1	1|1	1|1	1|1	1|1	1|1	1|1	1|1	1|1	1|1	1|1	1|1	1|1	1|1	1|1	1|1	1|1	1|1	1|1	1|1	1|1	ANN=G	synonymous_variant	LOW	c.1617T>C	p.Asp539Asp
PMS1	LELG_02582	NW_001813683.1	711216	G	C	161522	GT	1|1	1|1	1|1	1|1	1|1	1|1	1|1	1|1	1|1	1|1	1|1	1|1	1|1	1|1	0|0	1|1	0|0	0|0	0|0	0|0	1|1	1|1	1|1	1|1	1|1	ANN=C	missense_variant	MODERATE	c.1590C>G	p.Asn530Lys
PMS1	LELG_02582	NW_001813683.1	711252	C	A	37411.2	GT	0|0	0|0	0|0	0|0	0|0	0|0	0|0	0|0	0|0	0|0	0|0	0|0	0|0	0|0	1|1	0|0	1|1	1|1	1|1	1|1	0|0	0|0	0|0	0|0	0|0	ANN=A	synonymous_variant	LOW	c.1554G>T	p.Ser518Ser
PMS1	LELG_02582	NW_001813683.1	711482	G	C	199695	GT	1|1	1|1	1|1	1|1	1|1	1|1	1|1	1|1	1|1	1|1	1|1	1|1	1|1	1|1	0|0	1|1	0|0	0|0	0|0	0|0	1|1	1|1	1|1	1|1	1|1	ANN=C	missense_variant	MODERATE	c.1324C>G	p.His442Asp
PMS1	LELG_02582	NW_001813683.1	711513	T	G	42059.2	GT	0|0	0|0	0|0	0|0	0|0	0|0	0|0	0|0	0|0	0|0	0|0	0|0	0|0	0|0	1|1	0|0	1|1	1|1	1|1	1|1	0|0	0|0	0|0	0|0	0|0	ANN=G	missense_variant	MODERATE	c.1293A>C	p.Gln431His
PMS1	LELG_02582	NW_001813683.1	711530	C	T	190111	GT	1|1	1|1	1|1	1|1	1|1	1|1	1|1	1|1	1|1	1|1	1|1	1|1	1|1	1|1	0|0	1|1	0|0	0|0	0|0	0|0	1|1	1|1	1|1	1|1	1|1	ANN=T	missense_variant	MODERATE	c.1276G>A	p.Glu426Lys
PMS1	LELG_02582	NW_001813683.1	711946	A	G	176178	GT	1|1	1|1	1|1	1|1	1|1	1|1	1|1	1|1	1|1	1|1	1|1	1|1	1|1	1|1	0|0	1|1	0|0	0|0	0|0	0|0	1|1	1|1	1|1	1|1	1|1	ANN=G	missense_variant	MODERATE	c.860T>C	p.Ile287Thr
PMS1	LELG_02582	NW_001813683.1	712041	A	G	177049	GT	1|1	1|1	1|1	1|1	1|1	1|1	1|1	1|1	1|1	1|1	1|1	1|1	1|1	1|1	0|0	1|1	0|0	0|0	0|0	0|0	1|1	1|1	1|1	1|1	1|1	ANN=G	synonymous_variant	LOW	c.765T>C	p.Ser255Ser
PMS1	LELG_02582	NW_001813683.1	712087	T	A	181086	GT	1|1	1|1	1|1	1|1	1|1	1|1	1|1	1|1	1|1	1|1	1|1	1|1	1|1	1|1	0|0	1|1	0|0	0|0	0|0	0|0	1|1	1|1	1|1	1|1	1|1	ANN=A	missense_variant	MODERATE	c.719A>T	p.Gln240Leu
PMS1	LELG_02582	NW_001813683.1	712335	G	A	223093	GT	1|1	1|1	1|1	1|1	1|1	1|1	1|1	1|1	1|1	1|1	1|1	1|1	1|1	1|1	1|1	1|1	1|1	1|1	1|1	1|1	1|1	1|1	1|1	1|1	1|1	ANN=A	synonymous_variant	LOW	c.471C>T	p.Phe157Phe
PMS1	LELG_02582	NW_001813683.1	712374	A	C	4301.82	GT	0|0	0|0	0|0	0|0	0|0	0|0	0|0	0|0	0|0	0|0	0|0	0|0	0|0	0|0	0|0	0|0	0|1	0|0	0|0	0|1	0|0	0|0	0|0	0|0	0|0	ANN=C	missense_variant	MODERATE	c.432T>G	p.Ser144Arg
PMS1	LELG_02582	NW_001813683.1	712530	C	T	204430	GT	1|1	1|1	1|1	1|1	1|1	1|1	1|1	1|1	1|1	1|1	1|1	1|1	1|1	1|1	0|1	1|1	0|1	0|1	0|1	0|1	1|1	1|1	1|1	1|1	1|1	ANN=T	synonymous_variant	LOW	c.276G>A	p.Leu92Leu
PMS1	LELG_02582	NW_001813683.1	712554	T	C	184099	GT	1|1	1|1	1|1	1|1	1|1	1|1	1|1	1|1	1|1	1|1	1|1	1|1	1|1	1|1	0|0	1|1	0|0	0|0	0|0	0|0	1|1	1|1	1|1	1|1	1|1	ANN=C	synonymous_variant	LOW	c.252A>G	p.Glu84Glu
PMS1	LELG_02582	NW_001813683.1	712564	T	C	24619	GT	0|0	0|0	0|0	0|0	0|0	0|0	0|0	0|0	0|0	0|0	0|0	0|0	0|0	0|0	0|1	0|0	0|1	0|1	0|1	0|1	0|0	0|0	0|0	0|0	0|0	ANN=C	missense_variant	MODERATE	c.242A>G	p.Lys81Arg
PMS1	LELG_02582	NW_001813683.1	712569	C	T	24426	GT	0|0	0|0	0|0	0|0	0|0	0|0	0|0	0|0	0|0	0|0	0|0	0|0	0|0	0|0	0|1	0|0	0|1	0|1	0|1	0|1	0|0	0|0	0|0	0|0	0|0	ANN=T	synonymous_variant	LOW	c.237G>A	p.Lys79Lys
PMS1	LELG_02582	NW_001813683.1	712581	A	G	193831	GT	1|1	1|1	1|1	1|1	1|1	1|1	1|1	1|1	1|1	1|1	1|1	1|1	1|1	1|1	0|1	1|1	0|1	0|1	0|1	0|1	1|1	1|1	1|1	1|1	1|1	ANN=G	synonymous_variant	LOW	c.225T>C	p.Ser75Ser
PMS1	LELG_02582	NW_001813683.1	712599	G	A	16993	GT	0|0	0|0	0|0	0|0	0|0	0|0	0|0	0|0	0|0	0|0	0|0	0|0	0|0	0|0	0|1	0|0	0|1	0|1	0|1	0|1	0|0	0|0	0|0	0|0	0|0	ANN=A	synonymous_variant	LOW	c.207C>T	p.Asp69Asp
PMS1	LELG_02582	NW_001813683.1	712773	G	A	142975	GT	1|1	1|1	1|1	1|1	1|1	1|1	1|1	1|1	1|1	1|1	1|1	1|1	1|1	1|1	0|0	1|1	0|0	0|0	0|0	0|0	1|1	1|1	1|1	1|1	1|1	ANN=A	synonymous_variant	LOW	c.33C>T	p.Ile11Ile
PDR1	LELG_00217	NW_001813685.1	574810	C	A	157019	GT	1|1	1|1	1|1	1|1	1|1	1|1	1|1	1|1	1|1	1|1	1|1	1|1	1|1	1|1	0|0	1|1	0|0	0|0	0|0	0|0	1|1	1|1	1|1	1|1	1|1	ANN=A	synonymous_variant	LOW	c.2877G>T	p.Gly959Gly
PDR1	LELG_00217	NW_001813685.1	574840	C	T	56061	GT	0|1	0|1	0|1	0|1	0|1	0|1	0|1	0|1	0|1	0|1	0|1	0|1	0|1	0|1	0|0	0|1	0|0	0|0	0|0	0|0	0|1	0|1	0|1	0|1	0|1	ANN=T	synonymous_variant	LOW	c.2847G>A	p.Gln949Gln
PDR1	LELG_00217	NW_001813685.1	574902	T	C	40590.2	GT	0|0	0|0	0|0	0|0	0|0	0|0	0|0	0|0	0|0	0|0	0|0	0|0	0|0	0|0	1|1	0|0	1|1	1|1	1|1	1|1	0|0	0|0	0|0	0|0	0|0	ANN=C	missense_variant	MODERATE	c.2785A>G	p.Ser929Gly
PDR1	LELG_00217	NW_001813685.1	574988	A	T	57897	GT	0|1	0|1	0|1	0|1	0|1	0|1	0|1	0|1	0|1	0|1	0|1	0|1	0|1	0|1	0|0	0|1	0|0	0|0	0|0	0|0	0|1	0|1	0|1	0|1	0|1	ANN=T	missense_variant	MODERATE	c.2699T>A	p.Met900Lys
PDR1	LELG_00217	NW_001813685.1	575011	G	A	64362	GT	0|1	0|1	0|1	0|1	0|1	0|1	0|1	0|1	0|1	0|1	0|1	0|1	0|1	0|1	0|0	0|1	0|0	0|0	0|0	0|0	0|1	0|1	0|1	0|1	0|1	ANN=A	synonymous_variant	LOW	c.2676C>T	p.Asn892Asn
PDR1	LELG_00217	NW_001813685.1	575047	T	C	65460	GT	0|1	0|1	0|1	0|1	0|1	0|1	0|1	0|1	0|1	0|1	0|1	0|1	0|1	0|1	0|0	0|1	0|0	0|0	0|0	0|0	0|1	0|1	0|1	0|1	0|1	ANN=C	synonymous_variant	LOW	c.2640A>G	p.Gln880Gln
PDR1	LELG_00217	NW_001813685.1	575128	G	A	92735.2	GT	0|1	0|1	0|1	0|1	0|1	0|1	0|1	0|1	0|1	0|1	0|1	0|1	0|1	0|1	1|1	0|1	1|1	1|1	1|1	1|1	0|1	0|1	0|1	0|1	0|1	ANN=A	synonymous_variant	LOW	c.2559C>T	p.Asn853Asn
PDR1	LELG_00217	NW_001813685.1	575272	A	C	75537	GT	0|1	0|1	0|1	0|1	0|1	0|1	0|1	0|1	0|1	0|1	0|1	0|1	0|1	0|1	0|0	0|1	0|0	0|0	0|0	0|0	0|1	0|1	0|1	0|1	0|1	ANN=C	synonymous_variant	LOW	c.2415T>G	p.Val805Val
PDR1	LELG_00217	NW_001813685.1	575296	A	C	76299	GT	0|1	0|1	0|1	0|1	0|1	0|1	0|1	0|1	0|1	0|1	0|1	0|1	0|1	0|1	0|0	0|1	0|0	0|0	0|0	0|0	0|1	0|1	0|1	0|1	0|1	ANN=C	synonymous_variant	LOW	c.2391T>G	p.Gly797Gly
PDR1	LELG_00217	NW_001813685.1	575413	G	A	236860	GT	1|1	1|1	1|1	1|1	1|1	1|1	1|1	1|1	1|1	1|1	1|1	1|1	1|1	1|1	1|1	1|1	1|1	1|1	1|1	1|1	1|1	1|1	1|1	1|1	1|1	ANN=A	synonymous_variant	LOW	c.2274C>T	p.Tyr758Tyr
PDR1	LELG_00217	NW_001813685.1	575527	G	A	71114	GT	0|1	0|1	0|1	0|1	0|1	0|1	0|1	0|1	0|1	0|1	0|1	0|1	0|1	0|1	0|0	0|1	0|0	0|0	0|0	0|0	0|1	0|1	0|1	0|1	0|1	ANN=A	synonymous_variant	LOW	c.2160C>T	p.Ile720Ile
PDR1	LELG_00217	NW_001813685.1	575671	T	C	202425	GT	1|1	1|1	1|1	1|1	1|1	1|1	1|1	1|1	1|1	1|1	1|1	1|1	1|1	1|1	1|1	1|1	1|1	1|1	1|1	1|1	1|1	1|1	1|1	1|1	1|1	ANN=C	synonymous_variant	LOW	c.2016A>G	p.Arg672Arg
PDR1	LELG_00217	NW_001813685.1	576004	T	C	78108	GT	0|1	0|1	0|1	0|1	0|1	0|1	0|1	0|1	0|1	0|1	0|1	0|1	0|1	0|1	0|0	0|1	0|0	0|0	0|0	0|0	0|1	0|1	0|1	0|1	0|1	ANN=C	synonymous_variant	LOW	c.1683A>G	p.Leu561Leu
PDR1	LELG_00217	NW_001813685.1	576094	T	C	74467	GT	0|1	0|1	0|1	0|1	0|1	0|1	0|1	0|1	0|1	0|1	0|1	0|1	0|1	0|1	0|0	0|1	0|0	0|0	0|0	0|0	0|1	0|1	0|1	0|1	0|1	ANN=C	synonymous_variant	LOW	c.1593A>G	p.Leu531Leu
PDR1	LELG_00217	NW_001813685.1	576127	G	A	71876	GT	0|1	0|1	0|1	0|1	0|1	0|1	0|1	0|1	0|1	0|1	0|1	0|1	0|1	0|1	0|0	0|1	0|0	0|0	0|0	0|0	0|1	0|1	0|1	0|1	0|1	ANN=A	synonymous_variant	LOW	c.1560C>T	p.Val520Val
PDR1	LELG_00217	NW_001813685.1	576167	C	T	70713	GT	0|1	0|1	0|1	0|1	0|1	0|1	0|1	0|1	0|1	0|1	0|1	0|1	0|1	0|1	0|0	0|1	0|0	0|0	0|0	0|0	0|1	0|1	0|1	0|1	0|1	ANN=T	missense_variant	MODERATE	c.1520G>A	p.Ser507Asn
PDR1	LELG_00217	NW_001813685.1	576229	G	T	237207	GT	1|1	1|1	1|1	1|1	1|1	1|1	1|1	1|1	1|1	1|1	1|1	1|1	1|1	1|1	1|1	1|1	1|1	1|1	1|1	1|1	1|1	1|1	1|1	1|1	1|1	ANN=T	synonymous_variant	LOW	c.1458C>A	p.Thr486Thr
PDR1	LELG_00217	NW_001813685.1	576263	T	C	248553	GT	1|1	1|1	1|1	1|1	1|1	1|1	1|1	1|1	1|1	1|1	1|1	1|1	1|1	1|1	1|1	1|1	1|1	1|1	1|1	1|1	1|1	1|1	1|1	1|1	1|1	ANN=C	missense_variant	MODERATE	c.1424A>G	p.Lys475Arg
PDR1	LELG_00217	NW_001813685.1	576265	G	A	86683	GT	0|1	0|1	0|1	0|1	0|1	0|1	0|1	0|1	0|1	0|1	0|1	0|1	0|1	0|1	0|0	0|1	0|0	0|0	0|0	0|0	0|1	0|1	0|1	0|1	0|1	ANN=A	synonymous_variant	LOW	c.1422C>T	p.Gly474Gly
PDR1	LELG_00217	NW_001813685.1	576271	C	T	132162	GT	0|1	0|1	0|1	0|1	0|1	0|1	0|1	0|1	0|1	0|1	0|1	0|1	0|1	0|1	1|1	0|1	1|1	1|1	1|1	1|1	0|1	0|1	0|1	0|1	0|1	ANN=T	synonymous_variant	LOW	c.1416G>A	p.Gln472Gln
PDR1	LELG_00217	NW_001813685.1	576298	A	C	68910	GT	0|1	0|1	0|1	0|1	0|1	0|1	0|1	0|1	0|1	0|1	0|1	0|1	0|1	0|1	0|0	0|1	0|0	0|0	0|0	0|0	0|1	0|1	0|1	0|1	0|1	ANN=C	synonymous_variant	LOW	c.1389T>G	p.Thr463Thr
PDR1	LELG_00217	NW_001813685.1	576358	G	A	68996	GT	0|1	0|1	0|1	0|1	0|1	0|1	0|1	0|1	0|1	0|1	0|1	0|1	0|1	0|1	0|0	0|1	0|0	0|0	0|0	0|0	0|1	0|1	0|1	0|1	0|1	ANN=A	synonymous_variant	LOW	c.1329C>T	p.Ser443Ser
PDR1	LELG_00217	NW_001813685.1	576388	G	A	233786	GT	1|1	1|1	1|1	1|1	1|1	1|1	1|1	1|1	1|1	1|1	1|1	1|1	1|1	1|1	1|1	1|1	1|1	1|1	1|1	1|1	1|1	1|1	1|1	1|1	1|1	ANN=A	synonymous_variant	LOW	c.1299C>T	p.Tyr433Tyr
PDR1	LELG_00217	NW_001813685.1	576391	G	A	75561	GT	0|1	0|1	0|1	0|1	0|1	0|1	0|1	0|1	0|1	0|1	0|1	0|1	0|1	0|1	0|0	0|1	0|0	0|0	0|0	0|0	0|1	0|1	0|1	0|1	0|1	ANN=A	synonymous_variant	LOW	c.1296C>T	p.Ile432Ile
PDR1	LELG_00217	NW_001813685.1	576409	C	T	77057	GT	0|1	0|1	0|1	0|1	0|1	0|1	0|1	0|1	0|1	0|1	0|1	0|1	0|1	0|1	0|0	0|1	0|0	0|0	0|0	0|0	0|1	0|1	0|1	0|1	0|1	ANN=T	synonymous_variant	LOW	c.1278G>A	p.Thr426Thr
PDR1	LELG_00217	NW_001813685.1	576475	A	C	69066	GT	0|1	0|1	0|1	0|1	0|1	0|1	0|1	0|1	0|1	0|1	0|1	0|1	0|1	0|1	0|0	0|1	0|0	0|0	0|0	0|0	0|1	0|1	0|1	0|1	0|1	ANN=C	synonymous_variant	LOW	c.1212T>G	p.Val404Val
PDR1	LELG_00217	NW_001813685.1	576493	C	T	73149	GT	0|1	0|1	0|1	0|1	0|1	0|1	0|1	0|1	0|1	0|1	0|1	0|1	0|1	0|1	0|0	0|1	0|0	0|0	0|0	0|0	0|1	0|1	0|1	0|1	0|1	ANN=T	synonymous_variant	LOW	c.1194G>A	p.Leu398Leu
PDR1	LELG_00217	NW_001813685.1	576535	C	T	72330	GT	0|1	0|1	0|1	0|1	0|1	0|1	0|1	0|1	0|1	0|1	0|1	0|1	0|1	0|1	0|0	0|1	0|0	0|0	0|0	0|0	0|1	0|1	0|1	0|1	0|1	ANN=T	synonymous_variant	LOW	c.1152G>A	p.Ser384Ser
PDR1	LELG_00217	NW_001813685.1	576562	A	G	221328	GT	1|1	1|1	1|1	1|1	1|1	1|1	1|1	1|1	1|1	1|1	1|1	1|1	1|1	1|1	1|1	1|1	1|1	1|1	1|1	1|1	1|1	1|1	1|1	1|1	1|1	ANN=G	synonymous_variant	LOW	c.1125T>C	p.Cys375Cys
PDR1	LELG_00217	NW_001813685.1	576721	C	T	77889	GT	0|1	0|1	0|1	0|1	0|1	0|1	0|1	0|1	0|1	0|1	0|1	0|1	0|1	0|1	0|0	0|1	0|0	0|0	0|0	0|0	0|1	0|1	0|1	0|1	0|1	ANN=T	synonymous_variant	LOW	c.966G>A	p.Leu322Leu
PDR1	LELG_00217	NW_001813685.1	576796	A	G	284560	GT	1|1	1|1	1|1	1|1	1|1	1|1	1|1	1|1	1|1	1|1	1|1	1|1	1|1	1|1	1|1	1|1	1|1	1|1	1|1	1|1	1|1	1|1	1|1	1|1	1|1	ANN=G	synonymous_variant	LOW	c.891T>C	p.Leu297Leu
PDR1	LELG_00217	NW_001813685.1	576802	G	A	285558	GT	1|1	1|1	1|1	1|1	1|1	1|1	1|1	1|1	1|1	1|1	1|1	1|1	1|1	1|1	1|1	1|1	1|1	1|1	1|1	1|1	1|1	1|1	1|1	1|1	1|1	ANN=A	synonymous_variant	LOW	c.885C>T	p.Tyr295Tyr
PDR1	LELG_00217	NW_001813685.1	576880	G	A	122941	GT	0|1	0|1	0|1	0|1	0|1	0|1	0|1	0|1	0|1	0|1	0|1	0|1	0|1	0|1	1|1	0|1	1|1	1|1	1|1	1|1	0|1	0|1	0|1	0|1	0|1	ANN=A	synonymous_variant	LOW	c.807C>T	p.Phe269Phe
PDR1	LELG_00217	NW_001813685.1	576922	C	T	78852	GT	0|1	0|1	0|1	0|1	0|1	0|1	0|1	0|1	0|1	0|1	0|1	0|1	0|1	0|1	0|0	0|1	0|0	0|0	0|0	0|0	0|1	0|1	0|1	0|1	0|1	ANN=T	synonymous_variant	LOW	c.765G>A	p.Lys255Lys
PDR1	LELG_00217	NW_001813685.1	576973	A	G	245286	GT	1|1	1|1	1|1	1|1	1|1	1|1	1|1	1|1	1|1	1|1	1|1	1|1	1|1	1|1	1|1	1|1	1|1	1|1	1|1	1|1	1|1	1|1	1|1	1|1	1|1	ANN=G	synonymous_variant	LOW	c.714T>C	p.Ile238Ile
PDR1	LELG_00217	NW_001813685.1	577015	T	C	74803	GT	0|1	0|1	0|1	0|1	0|1	0|1	0|1	0|1	0|1	0|1	0|1	0|1	0|1	0|1	0|0	0|1	0|0	0|0	0|0	0|0	0|1	0|1	0|1	0|1	0|1	ANN=C	synonymous_variant	LOW	c.672A>G	p.Leu224Leu
PDR1	LELG_00217	NW_001813685.1	577052	A	G	244782	GT	1|1	1|1	1|1	1|1	1|1	1|1	1|1	1|1	1|1	1|1	1|1	1|1	1|1	1|1	1|1	1|1	1|1	1|1	1|1	1|1	1|1	1|1	1|1	1|1	1|1	ANN=G	missense_variant	MODERATE	c.635T>C	p.Val212Ala
PDR1	LELG_00217	NW_001813685.1	577097	A	G	240329	GT	1|1	1|1	1|1	1|1	1|1	1|1	1|1	1|1	1|1	1|1	1|1	1|1	1|1	1|1	1|1	1|1	1|1	1|1	1|1	1|1	1|1	1|1	1|1	1|1	1|1	ANN=G	missense_variant	MODERATE	c.590T>C	p.Met197Thr
PDR1	LELG_00217	NW_001813685.1	577126	G	A	98692	GT	0|1	0|1	0|1	0|1	0|1	0|1	0|1	0|1	0|1	0|1	0|1	0|1	0|1	0|1	0|0	0|1	0|0	0|0	0|0	0|0	0|1	0|1	0|1	0|1	0|1	ANN=A	synonymous_variant	LOW	c.561C>T	p.Leu187Leu
PDR1	LELG_00217	NW_001813685.1	577132	A	G	99436	GT	0|1	0|1	0|1	0|1	0|1	0|1	0|1	0|1	0|1	0|1	0|1	0|1	0|1	0|1	0|0	0|1	0|0	0|0	0|0	0|0	0|1	0|1	0|1	0|1	0|1	ANN=G	synonymous_variant	LOW	c.555T>C	p.Phe185Phe
PDR1	LELG_00217	NW_001813685.1	577168	T	C	40358.2	GT	0|0	0|0	0|0	0|0	0|0	0|0	0|0	0|0	0|0	0|0	0|0	0|0	0|0	0|0	1|1	0|0	1|1	1|1	1|1	1|1	0|0	0|0	0|0	0|0	0|0	ANN=C	synonymous_variant	LOW	c.519A>G	p.Lys173Lys
PDR1	LELG_00217	NW_001813685.1	577234	G	A	37626.2	GT	0|0	0|0	0|0	0|0	0|0	0|0	0|0	0|0	0|0	0|0	0|0	0|0	0|0	0|0	1|1	0|0	1|1	1|1	1|1	1|1	0|0	0|0	0|0	0|0	0|0	ANN=A	synonymous_variant	LOW	c.453C>T	p.Pro151Pro
PDR1	LELG_00217	NW_001813685.1	577324	C	T	33400.2	GT	0|0	0|0	0|0	0|0	0|0	0|0	0|0	0|0	0|0	0|0	0|0	0|0	0|0	0|0	1|1	0|0	1|1	1|1	1|1	1|1	0|0	0|0	0|0	0|0	0|0	ANN=T	synonymous_variant	LOW	c.363G>A	p.Lys121Lys
PDR1	LELG_00217	NW_001813685.1	577378	A	G	61163	GT	0|1	0|1	0|1	0|1	0|1	0|1	0|1	0|1	0|1	0|1	0|1	0|1	0|1	0|1	0|0	0|1	0|0	0|0	0|0	0|0	0|1	0|1	0|1	0|1	0|1	ANN=G	synonymous_variant	LOW	c.309T>C	p.Arg103Arg
PDR1	LELG_00217	NW_001813685.1	577393	G	A	60227	GT	0|1	0|1	0|1	0|1	0|1	0|1	0|1	0|1	0|1	0|1	0|1	0|1	0|1	0|1	0|0	0|1	0|0	0|0	0|0	0|0	0|1	0|1	0|1	0|1	0|1	ANN=A	synonymous_variant	LOW	c.294C>T	p.Thr98Thr
PDR1	LELG_00217	NW_001813685.1	577459	T	C	58444	GT	0|1	0|1	0|1	0|1	0|1	0|1	0|1	0|1	0|1	0|1	0|1	0|1	0|1	0|1	0|0	0|1	0|0	0|0	0|0	0|0	0|1	0|1	0|1	0|1	0|1	ANN=C	synonymous_variant	LOW	c.228A>G	p.Arg76Arg
PDR1	LELG_00217	NW_001813685.1	577501	G	A	182441	GT	1|1	1|1	1|1	1|1	1|1	1|1	1|1	1|1	1|1	1|1	1|1	1|1	1|1	1|1	1|1	1|1	1|1	1|1	1|1	1|1	1|1	1|1	1|1	1|1	1|1	ANN=A	synonymous_variant	LOW	c.186C>T	p.Thr62Thr
PDR1	LELG_00217	NW_001813685.1	577515	C	T	58648	GT	0|1	0|1	0|1	0|1	0|1	0|1	0|1	0|1	0|1	0|1	0|1	0|1	0|1	0|1	0|0	0|1	0|0	0|0	0|0	0|0	0|1	0|1	0|1	0|1	0|1	ANN=T	missense_variant	MODERATE	c.172G>A	p.Val58Ile
PDR1	LELG_00217	NW_001813685.1	577589	G	A	220987	GT	1|1	1|1	1|1	1|1	1|1	1|1	1|1	1|1	1|1	1|1	1|1	1|1	1|1	1|1	1|1	1|1	1|1	1|1	1|1	1|1	1|1	1|1	1|1	1|1	1|1	ANN=A	missense_variant	MODERATE	c.98C>T	p.Pro33Leu
PDR1	LELG_00217	NW_001813685.1	577598	C	G	221571	GT	1|1	1|1	1|1	1|1	1|1	1|1	1|1	1|1	1|1	1|1	1|1	1|1	1|1	1|1	1|1	1|1	1|1	1|1	1|1	1|1	1|1	1|1	1|1	1|1	1|1	ANN=G	missense_variant	MODERATE	c.89G>C	p.Ser30Thr
HOG1	LELG_01317	NW_001813685.1	3532159	C	T	32556	GT	0|0	0|0	0|0	0|0	0|0	0|0	0|0	0|0	0|0	0|0	0|0	0|0	0|0	0|0	0|1	0|0	0|1	0|1	0|1	0|1	0|0	0|0	0|0	0|0	0|0	ANN=T	synonymous_variant	LOW	c.57C>T	p.Ile19Ile
HOG1	LELG_01317	NW_001813685.1	3532258	G	A	74839.1	GT	0|0	0|0	0|0	0|0	0|0	0|0	0|0	0|0	0|0	0|0	0|0	0|0	0|0	0|0	1|1	0|0	1|1	1|1	1|1	1|1	0|0	0|0	0|0	0|0	0|0	ANN=A	synonymous_variant	LOW	c.156G>A	p.Lys52Lys
HOG1	LELG_01317	NW_001813685.1	3532273	A	G	30363	GT	0|0	0|0	0|0	0|0	0|0	0|0	0|0	0|0	0|0	0|0	0|0	0|0	0|0	0|0	0|1	0|0	0|1	0|1	0|1	0|1	0|0	0|0	0|0	0|0	0|0	ANN=G	synonymous_variant	LOW	c.171A>G	p.Pro57Pro
HOG1	LELG_01317	NW_001813685.1	3532372	C	T	31453	GT	0|0	0|0	0|0	0|0	0|0	0|0	0|0	0|0	0|0	0|0	0|0	0|0	0|0	0|0	0|1	0|0	0|1	0|1	0|1	0|1	0|0	0|0	0|0	0|0	0|0	ANN=T	synonymous_variant	LOW	c.270C>T	p.Ile90Ile
HOG1	LELG_01317	NW_001813685.1	3532558	C	T	386117	GT	1|1	1|1	1|1	1|1	1|1	1|1	1|1	1|1	1|1	1|1	1|1	1|1	1|1	1|1	0|0	1|1	0|0	0|0	0|0	0|0	1|1	1|1	1|1	1|1	1|1	ANN=T	synonymous_variant	LOW	c.456C>T	p.Ile152Ile
HOG1	LELG_01317	NW_001813685.1	3532567	T	C	383547	GT	1|1	1|1	1|1	1|1	1|1	1|1	1|1	1|1	1|1	1|1	1|1	1|1	1|1	1|1	0|0	1|1	0|0	0|0	0|0	0|0	1|1	1|1	1|1	1|1	1|1	ANN=C	synonymous_variant	LOW	c.465T>C	p.Asn155Asn
HOG1	LELG_01317	NW_001813685.1	3532594	G	A	403960	GT	1|1	1|1	1|1	1|1	1|1	1|1	1|1	1|1	1|1	1|1	1|1	1|1	1|1	1|1	1|1	1|1	1|1	1|1	1|1	1|1	1|1	1|1	1|1	1|1	1|1	ANN=A	synonymous_variant	LOW	c.492G>A	p.Gly164Gly
HOG1	LELG_01317	NW_001813685.1	3532615	T	C	30646	GT	0|0	0|0	0|0	0|0	0|0	0|0	0|0	0|0	0|0	0|0	0|0	0|0	0|0	0|0	0|1	0|0	0|1	0|1	0|1	0|1	0|0	0|0	0|0	0|0	0|0	ANN=C	synonymous_variant	LOW	c.513T>C	p.Pro171Pro
HOG1	LELG_01317	NW_001813685.1	3532744	G	A	308557	GT	1|1	1|1	1|1	1|1	1|1	1|1	1|1	1|1	1|1	1|1	1|1	1|1	1|1	1|1	0|0	1|1	0|0	0|0	0|0	0|0	1|1	1|1	1|1	1|1	1|1	ANN=A	synonymous_variant	LOW	c.642G>A	p.Lys214Lys
HOG1	LELG_01317	NW_001813685.1	3532756	A	G	315265	GT	1|1	1|1	1|1	1|1	1|1	1|1	1|1	1|1	1|1	1|1	1|1	1|1	1|1	1|1	0|0	1|1	0|0	0|0	0|0	0|0	1|1	1|1	1|1	1|1	1|1	ANN=G	synonymous_variant	LOW	c.654A>G	p.Pro218Pro
HOG1	LELG_01317	NW_001813685.1	3532772	A	C	384515	GT	1|1	1|1	1|1	1|1	1|1	1|1	1|1	1|1	1|1	1|1	1|1	1|1	1|1	1|1	1|1	1|1	1|1	1|1	1|1	1|1	1|1	1|1	1|1	1|1	1|1	ANN=C	missense_variant	MODERATE	c.670A>C	p.Asn224His
HOG1	LELG_01317	NW_001813685.1	3532786	T	C	29694	GT	0|0	0|0	0|0	0|0	0|0	0|0	0|0	0|0	0|0	0|0	0|0	0|0	0|0	0|0	0|1	0|0	0|1	0|1	0|1	0|1	0|0	0|0	0|0	0|0	0|0	ANN=C	synonymous_variant	LOW	c.684T>C	p.Ile228Ile
HOG1	LELG_01317	NW_001813685.1	3532792	C	T	31140	GT	0|0	0|0	0|0	0|0	0|0	0|0	0|0	0|0	0|0	0|0	0|0	0|0	0|0	0|0	0|1	0|0	0|1	0|1	0|1	0|1	0|0	0|0	0|0	0|0	0|0	ANN=T	synonymous_variant	LOW	c.690C>T	p.Thr230Thr
HOG1	LELG_01317	NW_001813685.1	3532885	A	G	27552	GT	0|0	0|0	0|0	0|0	0|0	0|0	0|0	0|0	0|0	0|0	0|0	0|0	0|0	0|0	0|1	0|0	0|1	0|1	0|1	0|1	0|0	0|0	0|0	0|0	0|0	ANN=G	synonymous_variant	LOW	c.783A>G	p.Pro261Pro
HOG1	LELG_01317	NW_001813685.1	3532999	C	T	24382	GT	0|0	0|0	0|0	0|0	0|0	0|0	0|0	0|0	0|0	0|0	0|0	0|0	0|0	0|0	0|1	0|0	0|1	0|1	0|1	0|1	0|0	0|0	0|0	0|0	0|0	ANN=T	synonymous_variant	LOW	c.897C>T	p.Ala299Ala
HOG1	LELG_01317	NW_001813685.1	3533002	A	G	241034	GT	1|1	1|1	1|1	1|1	1|1	1|1	1|1	1|1	1|1	1|1	1|1	1|1	1|1	1|1	0|0	1|1	0|0	0|0	0|0	0|0	1|1	1|1	1|1	1|1	1|1	ANN=G	synonymous_variant	LOW	c.900A>G	p.Leu300Leu
HOG1	LELG_01317	NW_001813685.1	3533044	G	A	214890	GT	1|1	1|1	1|1	1|1	1|1	1|1	1|1	1|1	1|1	1|1	1|1	1|1	1|1	1|1	0|0	1|1	0|0	0|0	0|0	0|0	1|1	1|1	1|1	1|1	1|1	ANN=A	synonymous_variant	LOW	c.942G>A	p.Glu314Glu
HOG1	LELG_01317	NW_001813685.1	3533203	C	A	21329	GT	0|0	0|0	0|0	0|0	0|0	0|0	0|0	0|0	0|0	0|0	0|0	0|0	0|0	0|0	0|1	0|0	0|1	0|1	0|1	0|1	0|0	0|0	0|0	0|0	0|0	ANN=A	synonymous_variant	LOW	c.1101C>A	p.Ala367Ala
HOG1	LELG_01317	NW_001813685.1	3533245	G	A	275951	GT	1|1	1|1	1|1	1|1	1|1	1|1	1|1	1|1	1|1	1|1	1|1	1|1	1|1	1|1	1|1	1|1	1|1	1|1	1|1	1|1	1|1	1|1	1|1	1|1	1|1	ANN=A	synonymous_variant	LOW	c.1143G>A	p.Gln381Gln
HOG1	LELG_01317	NW_001813685.1	3533260	G	A	70212.1	GT	0|0	0|0	0|0	0|0	0|0	0|0	0|0	0|0	0|0	0|0	0|0	0|0	0|0	0|0	1|1	0|0	1|1	1|1	1|1	1|1	0|0	0|0	0|0	0|0	0|0	ANN=A	synonymous_variant	LOW	c.1158G>A	p.Gln386Gln
ERG11	LELG_03738	NW_001813681.1	188190	A	C	27690	GT	0|0	0|0	0|0	0|0	0|0	0|0	0|0	0|0	0|0	0|0	0|0	0|0	0|0	0|0	0|1	0|0	0|1	0|1	0|1	0|1	0|0	0|0	0|0	0|0	0|0	ANN=C	missense_variant	MODERATE	c.43A>C	p.Met15Leu
ERG11	LELG_03738	NW_001813681.1	188285	T	C	311687	GT	1|1	1|1	1|1	1|1	1|1	1|1	1|1	1|1	1|1	1|1	1|1	1|1	1|1	1|1	1|1	1|1	1|1	1|1	1|1	1|1	1|1	1|1	1|1	1|1	1|1	ANN=C	synonymous_variant	LOW	c.138T>C	p.Asp46Asp
ERG11	LELG_03738	NW_001813681.1	188294	A	G	98024	GT	0|1	0|1	0|1	0|1	0|1	0|1	0|1	0|1	0|1	0|1	0|1	0|1	0|1	0|1	0|0	0|1	0|0	0|0	0|0	0|0	0|1	0|1	0|1	0|1	0|1	ANN=G	synonymous_variant	LOW	c.147A>G	p.Pro49Pro
ERG11	LELG_03738	NW_001813681.1	188357	A	C,T	226837	GT	1|1	1|1	1|1	1|1	1|1	1|1	1|1	1|1	1|1	1|1	1|1	1|1	1|1	1|1	0|2	1|1	0|2	0|2	0|2	0|2	1|1	1|1	1|1	1|1	1|1	ANN=C	missense_variant	MODERATE	c.210A>C	p.Glu70Asp	,T	missense_variant	MODERATE	c.210A>T
ERG11	LELG_03738	NW_001813681.1	188384	T	C	216112	GT	1|1	1|1	1|1	1|1	1|1	1|1	1|1	1|1	1|1	1|1	1|1	1|1	1|1	1|1	0|0	1|1	0|0	0|0	0|0	0|0	1|1	1|1	1|1	1|1	1|1	ANN=C	synonymous_variant	LOW	c.237T>C	p.Tyr79Tyr
ERG11	LELG_03738	NW_001813681.1	188405	G	T	232542	GT	1|1	1|1	1|1	1|1	1|1	1|1	1|1	1|1	1|1	1|1	1|1	1|1	1|1	1|1	0|1	1|1	0|1	0|1	0|1	0|1	1|1	1|1	1|1	1|1	1|1	ANN=T	synonymous_variant	LOW	c.258G>T	p.Val86Val
ERG11	LELG_03738	NW_001813681.1	188426	T	A	216901	GT	1|1	1|1	1|1	1|1	1|1	1|1	1|1	1|1	1|1	1|1	1|1	1|1	1|1	1|1	0|0	1|1	0|0	0|0	0|0	0|0	1|1	1|1	1|1	1|1	1|1	ANN=A	synonymous_variant	LOW	c.279T>A	p.Thr93Thr
ERG11	LELG_03738	NW_001813681.1	188474	T	C	252782	GT	1|1	1|1	1|1	1|1	1|1	1|1	1|1	1|1	1|1	1|1	1|1	1|1	1|1	1|1	0|1	1|1	0|1	0|1	0|1	0|1	1|1	1|1	1|1	1|1	1|1	ANN=C	synonymous_variant	LOW	c.327T>C	p.Leu109Leu
ERG11	LELG_03738	NW_001813681.1	188483	A	C	105721	GT	0|1	0|1	0|1	0|1	0|1	0|1	0|1	0|1	0|1	0|1	0|1	0|1	0|1	0|1	0|1	0|1	0|1	0|1	0|1	0|1	0|1	0|1	0|1	0|1	0|1	ANN=C	synonymous_variant	LOW	c.336A>C	p.Val112Val
ERG11	LELG_03738	NW_001813681.1	188684	A	G	243840	GT	1|1	1|1	1|1	1|1	1|1	1|1	1|1	1|1	1|1	1|1	1|1	1|1	1|1	1|1	0|1	1|1	0|1	0|1	0|1	0|1	1|1	1|1	1|1	1|1	1|1	ANN=G	synonymous_variant	LOW	c.537A>G	p.Lys179Lys
ERG11	LELG_03738	NW_001813681.1	188694	T	A	23256	GT	0|0	0|0	0|0	0|0	0|0	0|0	0|0	0|0	0|0	0|0	0|0	0|0	0|0	0|0	0|1	0|0	0|1	0|1	0|1	0|1	0|0	0|0	0|0	0|0	0|0	ANN=A	missense_variant	MODERATE	c.547T>A	p.Ser183Thr
ERG11	LELG_03738	NW_001813681.1	188696	T	C,A	299728	GT	1|1	1|1	1|1	1|1	1|1	1|1	1|1	1|1	1|1	1|1	1|1	1|1	1|1	1|1	2|2	1|1	2|2	2|2	2|2	2|2	1|1	1|1	1|1	1|1	1|1	ANN=A	synonymous_variant	LOW	c.549T>A	p.Ser183Ser	,C	synonymous_variant	LOW	c.549T>C
ERG11	LELG_03738	NW_001813681.1	188711	C	T	61724.2	GT	0|0	0|0	0|0	0|0	0|0	0|0	0|0	0|0	0|0	0|0	0|0	0|0	0|0	0|0	1|1	0|0	1|1	1|1	1|1	1|1	0|0	0|0	0|0	0|0	0|0	ANN=T	synonymous_variant	LOW	c.564C>T	p.Val188Val
ERG11	LELG_03738	NW_001813681.1	188729	A	G	59198.2	GT	0|0	0|0	0|0	0|0	0|0	0|0	0|0	0|0	0|0	0|0	0|0	0|0	0|0	0|0	1|1	0|0	1|1	1|1	1|1	1|1	0|0	0|0	0|0	0|0	0|0	ANN=G	synonymous_variant	LOW	c.582A>G	p.Glu194Glu
ERG11	LELG_03738	NW_001813681.1	188759	G	A	82829	GT	0|1	0|1	0|1	0|1	0|1	0|1	0|1	0|1	0|1	0|1	0|1	0|1	0|1	0|1	0|0	0|1	0|0	0|0	0|0	0|0	0|1	0|1	0|1	0|1	0|1	ANN=A	synonymous_variant	LOW	c.612G>A	p.Leu204Leu
ERG11	LELG_03738	NW_001813681.1	188765	C	T	90974	GT	0|1	0|1	0|1	0|1	0|1	0|1	0|1	0|1	0|1	0|1	0|1	0|1	0|1	0|1	0|0	0|1	0|0	0|0	0|0	0|0	0|1	0|1	0|1	0|1	0|1	ANN=T	synonymous_variant	LOW	c.618C>T	p.Gly206Gly
ERG11	LELG_03738	NW_001813681.1	188810	T	C	108279	GT	0|1	0|1	0|1	0|1	0|1	0|1	0|1	0|1	0|1	0|1	0|1	0|1	0|1	0|1	0|1	0|1	0|1	0|1	0|1	0|1	0|1	0|1	0|1	0|1	0|1	ANN=C	synonymous_variant	LOW	c.663T>C	p.Tyr221Tyr
ERG11	LELG_03738	NW_001813681.1	188846	C	T	112803	GT	0|1	0|1	0|1	0|1	0|1	0|1	0|1	0|1	0|1	0|1	0|1	0|1	0|1	0|1	0|1	0|1	0|1	0|1	0|1	0|1	0|1	0|1	0|1	0|1	0|1	ANN=T	synonymous_variant	LOW	c.699C>T	p.Phe233Phe
ERG11	LELG_03738	NW_001813681.1	188885	A	G	19026	GT	0|0	0|0	0|0	0|0	0|0	0|0	0|0	0|0	0|0	0|0	0|0	0|0	0|0	0|0	0|1	0|0	0|1	0|1	0|1	0|1	0|0	0|0	0|0	0|0	0|0	ANN=G	synonymous_variant	LOW	c.738A>G	p.Arg246Arg
ERG11	LELG_03738	NW_001813681.1	188910	T	C	321829	GT	1|1	1|1	1|1	1|1	1|1	1|1	1|1	1|1	1|1	1|1	1|1	1|1	1|1	1|1	1|1	1|1	1|1	1|1	1|1	1|1	1|1	1|1	1|1	1|1	1|1	ANN=C	missense_variant	MODERATE	c.763T>C	p.Ser255Pro
ERG11	LELG_03738	NW_001813681.1	188911	C	T	318460	GT	1|1	1|1	1|1	1|1	1|1	1|1	1|1	1|1	1|1	1|1	1|1	1|1	1|1	1|1	1|1	1|1	1|1	1|1	1|1	1|1	1|1	1|1	1|1	1|1	1|1	ANN=T	missense_variant	MODERATE	c.764C>T	p.Ser255Leu
ERG11	LELG_03738	NW_001813681.1	188969	G	A	83686	GT	0|1	0|1	0|1	0|1	0|1	0|1	0|1	0|1	0|1	0|1	0|1	0|1	0|1	0|1	0|0	0|1	0|0	0|0	0|0	0|0	0|1	0|1	0|1	0|1	0|1	ANN=A	synonymous_variant	LOW	c.822G>A	p.Glu274Glu
ERG11	LELG_03738	NW_001813681.1	189092	T	C	165483	GT	0|1	0|1	0|1	0|1	0|1	0|1	0|1	0|1	0|1	0|1	0|1	0|1	0|1	0|1	1|1	0|1	1|1	1|1	1|1	1|1	0|1	0|1	0|1	0|1	0|1	ANN=C	synonymous_variant	LOW	c.945T>C	p.Thr315Thr
ERG11	LELG_03738	NW_001813681.1	189098	A	G	164539	GT	0|1	0|1	0|1	0|1	0|1	0|1	0|1	0|1	0|1	0|1	0|1	0|1	0|1	0|1	1|1	0|1	1|1	1|1	1|1	1|1	0|1	0|1	0|1	0|1	0|1	ANN=G	synonymous_variant	LOW	c.951A>G	p.Ala317Ala
ERG11	LELG_03738	NW_001813681.1	189158	C	A	19699	GT	0|0	0|0	0|0	0|0	0|0	0|0	0|0	0|0	0|0	0|0	0|0	0|0	0|0	0|0	0|1	0|0	0|1	0|1	0|1	0|1	0|0	0|0	0|0	0|0	0|0	ANN=A	synonymous_variant	LOW	c.1011C>A	p.Ile337Ile
ERG11	LELG_03738	NW_001813681.1	189197	T	C	76226	GT	0|1	0|1	0|1	0|1	0|1	0|1	0|1	0|1	0|1	0|1	0|1	0|1	0|1	0|1	0|0	0|1	0|0	0|0	0|0	0|0	0|1	0|1	0|1	0|1	0|1	ANN=C	synonymous_variant	LOW	c.1050T>C	p.Asp350Asp
ERG11	LELG_03738	NW_001813681.1	189235	A	T	31195	GT	0|0	0|0	0|0	0|0	0|0	0|0	0|0	0|0	0|0	0|0	0|0	0|0	0|0	0|0	0|1	0|0	0|1	0|1	0|1	0|1	0|0	0|0	0|0	0|0	0|0	ANN=T	missense_variant	MODERATE	c.1088A>T	p.Asn363Ile
ERG11	LELG_03738	NW_001813681.1	189236	C	T	31195	GT	0|0	0|0	0|0	0|0	0|0	0|0	0|0	0|0	0|0	0|0	0|0	0|0	0|0	0|0	0|1	0|0	0|1	0|1	0|1	0|1	0|0	0|0	0|0	0|0	0|0	ANN=T	synonymous_variant	LOW	c.1089C>T	p.Asn363Asn
ERG11	LELG_03738	NW_001813681.1	189245	T	C	69855.1	GT	0|0	0|0	0|0	0|0	0|0	0|0	0|0	0|0	0|0	0|0	0|0	0|0	0|0	0|0	1|1	0|0	1|1	1|1	1|1	1|1	0|0	0|0	0|0	0|0	0|0	ANN=C	synonymous_variant	LOW	c.1098T>C	p.Ile366Ile
ERG11	LELG_03738	NW_001813681.1	189248	A	G	295511	GT	1|1	1|1	1|1	1|1	1|1	1|1	1|1	1|1	1|1	1|1	1|1	1|1	1|1	1|1	1|1	1|1	1|1	1|1	1|1	1|1	1|1	1|1	1|1	1|1	1|1	ANN=G	synonymous_variant	LOW	c.1101A>G	p.Lys367Lys
ERG11	LELG_03738	NW_001813681.1	189278	T	C	87006	GT	0|1	0|1	0|1	0|1	0|1	0|1	0|1	0|1	0|1	0|1	0|1	0|1	0|1	0|1	0|0	0|1	0|0	0|0	0|0	0|0	0|1	0|1	0|1	0|1	0|1	ANN=C	synonymous_variant	LOW	c.1131T>C	p.His377His
ERG11	LELG_03738	NW_001813681.1	189320	C	T	145856	GT	0|1	0|1	0|1	0|1	0|1	0|1	0|1	0|1	0|1	0|1	0|1	0|1	0|1	0|1	1|1	0|1	1|1	1|1	1|1	1|1	0|1	0|1	0|1	0|1	0|1	ANN=T	synonymous_variant	LOW	c.1173C>T	p.Gly391Gly
ERG11	LELG_03738	NW_001813681.1	189416	T	C	227536	GT	1|1	1|1	1|1	1|1	1|1	1|1	1|1	1|1	1|1	1|1	1|1	1|1	1|1	1|1	0|0	1|1	0|0	0|0	0|0	0|0	1|1	1|1	1|1	1|1	1|1	ANN=C	synonymous_variant	LOW	c.1269T>C	p.Asp423Asp
ERG11	LELG_03738	NW_001813681.1	189434	C	T	273893	GT	1|1	1|1	1|1	1|1	1|1	1|1	1|1	1|1	1|1	1|1	1|1	1|1	1|1	1|1	0|0	1|1	0|0	0|0	0|0	0|0	1|1	1|1	1|1	1|1	1|1	ANN=T	synonymous_variant	LOW	c.1287C>T	p.Asn429Asn
ERG11	LELG_03738	NW_001813681.1	189444	T	C	274750	GT	1|1	1|1	1|1	1|1	1|1	1|1	1|1	1|1	1|1	1|1	1|1	1|1	1|1	1|1	0|0	1|1	0|0	0|0	0|0	0|0	1|1	1|1	1|1	1|1	1|1	ANN=C	missense_variant	MODERATE	c.1297T>C	p.Ser433Pro
ERG11	LELG_03738	NW_001813681.1	189566	G	A	22203	GT	0|0	0|0	0|0	0|0	0|0	0|0	0|0	0|0	0|0	0|0	0|0	0|0	0|0	0|0	0|1	0|0	0|1	0|1	0|1	0|1	0|0	0|0	0|0	0|0	0|0	ANN=A	synonymous_variant	LOW	c.1419G>A	p.Val473Val
ERG11	LELG_03738	NW_001813681.1	189594	A	G	257226	GT	1|1	1|1	1|1	1|1	1|1	1|1	1|1	1|1	1|1	1|1	1|1	1|1	1|1	1|1	1|1	1|1	1|1	1|1	1|1	1|1	1|1	1|1	1|1	1|1	1|1	ANN=G	missense_variant	MODERATE	c.1447A>G	p.Ile483Val
ERG11	LELG_03738	NW_001813681.1	189608	A	G	51106.2	GT	0|0	0|0	0|0	0|0	0|0	0|0	0|0	0|0	0|0	0|0	0|0	0|0	0|0	0|0	1|1	0|0	1|1	1|1	1|1	1|1	0|0	0|0	0|0	0|0	0|0	ANN=G	synonymous_variant	LOW	c.1461A>G	p.Lys487Lys
ERG11	LELG_03738	NW_001813681.1	189625	G	A	249619	GT	1|1	1|1	1|1	1|1	1|1	1|1	1|1	1|1	1|1	1|1	1|1	1|1	1|1	1|1	1|1	1|1	1|1	1|1	1|1	1|1	1|1	1|1	1|1	1|1	1|1	ANN=A	missense_variant	MODERATE	c.1478G>A	p.Gly493Asp
ERG11	LELG_03738	NW_001813681.1	189686	C	T	192778	GT	1|1	1|1	1|1	1|1	1|1	1|1	1|1	1|1	1|1	1|1	1|1	1|1	1|1	1|1	0|0	1|1	0|0	0|0	0|0	0|0	1|1	1|1	1|1	1|1	1|1	ANN=T	synonymous_variant	LOW	c.1539C>T	p.Ile513Ile
ERG7	LELG_00573	NW_001813685.1	1534933	A	C	253528	GT	1|1	1|1	1|1	1|1	1|1	1|1	1|1	1|1	1|1	1|1	1|1	1|1	1|1	1|1	1|1	1|1	1|1	1|1	1|1	1|1	1|1	1|1	1|1	1|1	1|1	ANN=C	stop_lost&splice_region_variant	HIGH	c.2176T>G	p.Ter726Gluext*?
ERG7	LELG_00573	NW_001813685.1	1534978	G	A	17811	GT	0|0	0|0	0|0	0|0	0|0	0|0	0|0	0|0	0|0	0|0	0|0	0|0	0|0	0|0	0|1	0|0	0|1	0|1	0|1	0|1	0|0	0|0	0|0	0|0	0|0	ANN=A	missense_variant	MODERATE	c.2131C>T	p.Pro711Ser
ERG7	LELG_00573	NW_001813685.1	1535063	C	G	208477	GT	1|1	1|1	1|1	1|1	1|1	1|1	1|1	1|1	1|1	1|1	1|1	1|1	1|1	1|1	1|1	1|1	1|1	1|1	1|1	1|1	1|1	1|1	1|1	1|1	1|1	ANN=G	synonymous_variant	LOW	c.2046G>C	p.Pro682Pro
ERG7	LELG_00573	NW_001813685.1	1535114	A	G	13773	GT	0|0	0|0	0|0	0|0	0|0	0|0	0|0	0|0	0|0	0|0	0|0	0|0	0|0	0|0	0|1	0|0	0|1	0|1	0|1	0|1	0|0	0|0	0|0	0|0	0|0	ANN=G	synonymous_variant	LOW	c.1995T>C	p.His665His
ERG7	LELG_00573	NW_001813685.1	1535159	T	C	14544	GT	0|0	0|0	0|0	0|0	0|0	0|0	0|0	0|0	0|0	0|0	0|0	0|0	0|0	0|0	0|1	0|0	0|1	0|1	0|1	0|1	0|0	0|0	0|0	0|0	0|0	ANN=C	synonymous_variant	LOW	c.1950A>G	p.Gln650Gln
ERG7	LELG_00573	NW_001813685.1	1535294	A	G	14537	GT	0|0	0|0	0|0	0|0	0|0	0|0	0|0	0|0	0|0	0|0	0|0	0|0	0|0	0|0	0|1	0|0	0|1	0|1	0|1	0|1	0|0	0|0	0|0	0|0	0|0	ANN=G	synonymous_variant	LOW	c.1815T>C	p.Tyr605Tyr
ERG7	LELG_00573	NW_001813685.1	1535396	A	T	181005	GT	1|1	1|1	1|1	1|1	1|1	1|1	1|1	1|1	1|1	1|1	1|1	1|1	1|1	1|1	1|1	1|1	1|1	1|1	1|1	1|1	1|1	1|1	1|1	1|1	1|1	ANN=T	synonymous_variant	LOW	c.1713T>A	p.Ala571Ala
ERG7	LELG_00573	NW_001813685.1	1535438	T	A	24901	GT	0|0	0|0	0|0	0|0	0|0	0|0	0|0	0|0	0|0	0|0	0|0	0|0	0|0	0|0	1|1	0|0	0|1	1|1	1|1	0|1	0|0	0|0	0|0	0|0	0|0	ANN=A	synonymous_variant	LOW	c.1671A>T	p.Ile557Ile
ERG7	LELG_00573	NW_001813685.1	1535504	T	C	184641	GT	1|1	1|1	1|1	1|1	1|1	1|1	1|1	1|1	1|1	1|1	1|1	1|1	1|1	1|1	1|1	1|1	1|1	1|1	1|1	1|1	1|1	1|1	1|1	1|1	1|1	ANN=C	synonymous_variant	LOW	c.1605A>G	p.Thr535Thr
ERG7	LELG_00573	NW_001813685.1	1535540	G	A	162987	GT	1|1	1|1	1|1	1|1	1|1	1|1	1|1	1|1	1|1	1|1	1|1	1|1	1|1	1|1	0|0	1|1	0|1	0|0	0|0	0|1	1|1	1|1	1|1	1|1	1|1	ANN=A	synonymous_variant	LOW	c.1569C>T	p.Asn523Asn
ERG7	LELG_00573	NW_001813685.1	1535555	A	G	159728	GT	1|1	1|1	1|1	1|1	1|1	1|1	1|1	1|1	1|1	1|1	1|1	1|1	1|1	1|1	0|0	1|1	0|0	0|0	0|0	0|0	1|1	1|1	1|1	1|1	1|1	ANN=G	synonymous_variant	LOW	c.1554T>C	p.Pro518Pro
ERG7	LELG_00573	NW_001813685.1	1535621	A	C	179067	GT	1|1	1|1	1|1	1|1	1|1	1|1	1|1	1|1	1|1	1|1	1|1	1|1	1|1	1|1	1|1	1|1	1|1	1|1	1|1	1|1	1|1	1|1	1|1	1|1	1|1	ANN=C	missense_variant	MODERATE	c.1488T>G	p.Cys496Trp
ERG7	LELG_00573	NW_001813685.1	1535645	A	G	26509	GT	0|0	0|0	0|0	0|0	0|0	0|0	0|0	0|0	0|0	0|0	0|0	0|0	0|0	0|0	1|1	0|0	0|1	1|1	1|1	0|1	0|0	0|0	0|0	0|0	0|0	ANN=G	synonymous_variant	LOW	c.1464T>C	p.Leu488Leu
ERG7	LELG_00573	NW_001813685.1	1535675	C	A	151824	GT	1|1	1|1	1|1	1|1	1|1	1|1	1|1	1|1	1|1	1|1	1|1	1|1	1|1	1|1	0|0	1|1	0|0	0|0	0|0	0|0	1|1	1|1	1|1	1|1	1|1	ANN=A	synonymous_variant	LOW	c.1434G>T	p.Val478Val
ERG7	LELG_00573	NW_001813685.1	1535686	T	C	3092.82	GT	0|0	0|0	0|0	0|0	0|0	0|0	0|0	0|0	0|0	0|0	0|0	0|0	0|0	0|0	0|0	0|0	0|1	0|0	0|0	0|1	0|0	0|0	0|0	0|0	0|0	ANN=C	missense_variant	MODERATE	c.1423A>G	p.Ile475Val
ERG7	LELG_00573	NW_001813685.1	1535945	A	G	32225.2	GT	0|0	0|0	0|0	0|0	0|0	0|0	0|0	0|0	0|0	0|0	0|0	0|0	0|0	0|0	1|1	0|0	1|1	1|1	1|1	1|1	0|0	0|0	0|0	0|0	0|0	ANN=G	synonymous_variant	LOW	c.1164T>C	p.Phe388Phe
ERG7	LELG_00573	NW_001813685.1	1536005	A	G	198643	GT	1|1	1|1	1|1	1|1	1|1	1|1	1|1	1|1	1|1	1|1	1|1	1|1	1|1	1|1	1|1	1|1	1|1	1|1	1|1	1|1	1|1	1|1	1|1	1|1	1|1	ANN=G	synonymous_variant	LOW	c.1104T>C	p.His368His
ERG7	LELG_00573	NW_001813685.1	1536092	G	A	14276	GT	0|0	0|0	0|0	0|0	0|0	0|0	0|0	0|0	0|0	0|0	0|0	0|0	0|0	0|0	0|1	0|0	0|1	0|1	0|1	0|1	0|0	0|0	0|0	0|0	0|0	ANN=A	synonymous_variant	LOW	c.1017C>T	p.Leu339Leu
ERG7	LELG_00573	NW_001813685.1	1536110	G	C	161197	GT	1|1	1|1	1|1	1|1	1|1	1|1	1|1	1|1	1|1	1|1	1|1	1|1	1|1	1|1	0|0	1|1	0|0	0|0	0|0	0|0	1|1	1|1	1|1	1|1	1|1	ANN=C	synonymous_variant	LOW	c.999C>G	p.Ala333Ala
ERG7	LELG_00573	NW_001813685.1	1536152	T	C	14274	GT	0|0	0|0	0|0	0|0	0|0	0|0	0|0	0|0	0|0	0|0	0|0	0|0	0|0	0|0	0|1	0|0	0|1	0|1	0|1	0|1	0|0	0|0	0|0	0|0	0|0	ANN=C	synonymous_variant	LOW	c.957A>G	p.Leu319Leu
ERG7	LELG_00573	NW_001813685.1	1536161	G	A	39125.2	GT	0|0	0|0	0|0	0|0	0|0	0|0	0|0	0|0	0|0	0|0	0|0	0|0	0|0	0|0	1|1	0|0	1|1	1|1	1|1	1|1	0|0	0|0	0|0	0|0	0|0	ANN=A	synonymous_variant	LOW	c.948C>T	p.Thr316Thr
ERG7	LELG_00573	NW_001813685.1	1536182	T	C	19002	GT	0|0	0|0	0|0	0|0	0|0	0|0	0|0	0|0	0|0	0|0	0|0	0|0	0|0	0|0	0|1	0|0	0|1	0|1	0|1	0|1	0|0	0|0	0|0	0|0	0|0	ANN=C	synonymous_variant	LOW	c.927A>G	p.Leu309Leu
ERG7	LELG_00573	NW_001813685.1	1536184	G	A	19002	GT	0|0	0|0	0|0	0|0	0|0	0|0	0|0	0|0	0|0	0|0	0|0	0|0	0|0	0|0	0|1	0|0	0|1	0|1	0|1	0|1	0|0	0|0	0|0	0|0	0|0	ANN=A	synonymous_variant	LOW	c.925C>T	p.Leu309Leu
ERG7	LELG_00573	NW_001813685.1	1536236	G	A	166397	GT	1|1	1|1	1|1	1|1	1|1	1|1	1|1	1|1	1|1	1|1	1|1	1|1	1|1	1|1	0|1	1|1	0|1	0|1	0|1	0|1	1|1	1|1	1|1	1|1	1|1	ANN=A	synonymous_variant	LOW	c.873C>T	p.Asp291Asp
ERG7	LELG_00573	NW_001813685.1	1536293	A	G	204763	GT	1|1	1|1	1|1	1|1	1|1	1|1	1|1	1|1	1|1	1|1	1|1	1|1	1|1	1|1	0|1	1|1	0|1	0|1	0|1	0|1	1|1	1|1	1|1	1|1	1|1	ANN=G	synonymous_variant	LOW	c.816T>C	p.Asp272Asp
ERG7	LELG_00573	NW_001813685.1	1536295	C	T	204741	GT	1|1	1|1	1|1	1|1	1|1	1|1	1|1	1|1	1|1	1|1	1|1	1|1	1|1	1|1	0|1	1|1	0|1	0|1	0|1	0|1	1|1	1|1	1|1	1|1	1|1	ANN=T	missense_variant	MODERATE	c.814G>A	p.Asp272Asn
ERG7	LELG_00573	NW_001813685.1	1536368	G	A	2803.82	GT	0|0	0|0	0|0	0|0	0|0	0|0	0|0	0|0	0|0	0|0	0|0	0|0	0|0	0|0	0|0	0|0	0|1	0|0	0|0	0|1	0|0	0|0	0|0	0|0	0|0	ANN=A	synonymous_variant	LOW	c.741C>T	p.Asp247Asp
ERG7	LELG_00573	NW_001813685.1	1536614	T	C	192280	GT	1|1	1|1	1|1	1|1	1|1	1|1	1|1	1|1	1|1	1|1	1|1	1|1	1|1	1|1	1|1	1|1	1|1	1|1	1|1	1|1	1|1	1|1	1|1	1|1	1|1	ANN=C	synonymous_variant	LOW	c.495A>G	p.Pro165Pro
ERG7	LELG_00573	NW_001813685.1	1536662	T	C	149634	GT	1|1	1|1	1|1	1|1	1|1	1|1	1|1	1|1	1|1	1|1	1|1	1|1	1|1	1|1	0|0	1|1	0|0	0|0	0|0	0|0	1|1	1|1	1|1	1|1	1|1	ANN=C	synonymous_variant	LOW	c.447A>G	p.Thr149Thr
ERG7	LELG_00573	NW_001813685.1	1536710	A	G	189337	GT	1|1	1|1	1|1	1|1	1|1	1|1	1|1	1|1	1|1	1|1	1|1	1|1	1|1	1|1	0|0	1|1	0|1	0|0	0|0	0|1	1|1	1|1	1|1	1|1	1|1	ANN=G	synonymous_variant	LOW	c.399T>C	p.Gly133Gly
ERG7	LELG_00573	NW_001813685.1	1536716	G	A	188483	GT	1|1	1|1	1|1	1|1	1|1	1|1	1|1	1|1	1|1	1|1	1|1	1|1	1|1	1|1	0|0	1|1	0|0	0|0	0|0	0|0	1|1	1|1	1|1	1|1	1|1	ANN=A	synonymous_variant	LOW	c.393C>T	p.Val131Val
ERG7	LELG_00573	NW_001813685.1	1536767	T	C	154184	GT	1|1	1|1	1|1	1|1	1|1	1|1	1|1	1|1	1|1	1|1	1|1	1|1	1|1	1|1	0|0	1|1	0|0	0|0	0|0	0|0	1|1	1|1	1|1	1|1	1|1	ANN=C	synonymous_variant	LOW	c.342A>G	p.Glu114Glu
ERG7	LELG_00573	NW_001813685.1	1536818	C	T	31782.2	GT	0|0	0|0	0|0	0|0	0|0	0|0	0|0	0|0	0|0	0|0	0|0	0|0	0|0	0|0	1|1	0|0	1|1	1|1	1|1	1|1	0|0	0|0	0|0	0|0	0|0	ANN=T	synonymous_variant	LOW	c.291G>A	p.Leu97Leu
ERG7	LELG_00573	NW_001813685.1	1536929	G	A	31501.2	GT	0|0	0|0	0|0	0|0	0|0	0|0	0|0	0|0	0|0	0|0	0|0	0|0	0|0	0|0	1|1	0|0	1|1	1|1	1|1	1|1	0|0	0|0	0|0	0|0	0|0	ANN=A	synonymous_variant	LOW	c.180C>T	p.Ser60Ser
ERG7	LELG_00573	NW_001813685.1	1537004	T	A	183425	GT	1|1	1|1	1|1	1|1	1|1	1|1	1|1	1|1	1|1	1|1	1|1	1|1	1|1	1|1	1|1	1|1	1|1	1|1	1|1	1|1	1|1	1|1	1|1	1|1	1|1	ANN=A	missense_variant	MODERATE	c.105A>T	p.Lys35Asn
ERG7	LELG_00573	NW_001813685.1	1537039	G	C	2926.82	GT	0|0	0|0	0|0	0|0	0|0	0|0	0|0	0|0	0|0	0|0	0|0	0|0	0|0	0|0	0|0	0|0	0|1	0|0	0|0	0|1	0|0	0|0	0|0	0|0	0|0	ANN=C	missense_variant	MODERATE	c.70C>G	p.Leu24Val
ERG7	LELG_00573	NW_001813685.1	1537049	A	G	37257	GT	0|0	0|0	0|0	0|0	0|0	0|0	0|0	0|0	0|0	0|0	0|0	0|0	0|0	0|0	1|1	0|0	0|1	1|1	1|1	0|1	0|0	0|0	0|0	0|0	0|0	ANN=G	synonymous_variant	LOW	c.60T>C	p.Arg20Arg
ERG7	LELG_00573	NW_001813685.1	1537050	C	T	37257	GT	0|0	0|0	0|0	0|0	0|0	0|0	0|0	0|0	0|0	0|0	0|0	0|0	0|0	0|0	1|1	0|0	0|1	1|1	1|1	0|1	0|0	0|0	0|0	0|0	0|0	ANN=T	missense_variant	MODERATE	c.59G>A	p.Arg20His
ERG7	LELG_00573	NW_001813685.1	1537097	T	C	3275.82	GT	0|0	0|0	0|0	0|0	0|0	0|0	0|0	0|0	0|0	0|0	0|0	0|0	0|0	0|0	0|0	0|0	0|1	0|0	0|0	0|1	0|0	0|0	0|0	0|0	0|0	ANN=C	synonymous_variant	LOW	c.12A>G	p.Ser4Ser
YMC1	LELG_00883	NW_001813685.1	2324537	A	G	177584	GT	1|1	1|1	1|1	1|1	1|1	1|1	1|1	1|1	1|1	1|1	1|1	1|1	1|1	1|1	0|0	1|1	0|0	0|0	0|0	0|0	1|1	1|1	1|1	1|1	1|1	ANN=G	synonymous_variant	LOW	c.18A>G	p.Glu6Glu
YMC1	LELG_00883	NW_001813685.1	2324573	A	G	224552	GT	1|1	1|1	1|1	1|1	1|1	1|1	1|1	1|1	1|1	1|1	1|1	1|1	1|1	1|1	0|1	1|1	1|1	0|1	0|1	1|1	1|1	1|1	1|1	1|1	1|1	ANN=G	synonymous_variant	LOW	c.54A>G	p.Lys18Lys
YMC1	LELG_00883	NW_001813685.1	2324585	C	G	251486	GT	1|1	1|1	1|1	1|1	1|1	1|1	1|1	1|1	1|1	1|1	1|1	1|1	1|1	1|1	1|1	1|1	1|1	1|1	1|1	1|1	1|1	1|1	1|1	1|1	1|1	ANN=G	synonymous_variant	LOW	c.66C>G	p.Ala22Ala
YMC1	LELG_00883	NW_001813685.1	2324606	C	T	192432	GT	1|1	1|1	1|1	1|1	1|1	1|1	1|1	1|1	1|1	1|1	1|1	1|1	1|1	1|1	0|0	1|1	0|0	0|0	0|0	0|0	1|1	1|1	1|1	1|1	1|1	ANN=T	synonymous_variant	LOW	c.87C>T	p.Ala29Ala
YMC1	LELG_00883	NW_001813685.1	2324699	A	G	147259	GT	1|1	1|1	1|1	1|1	1|1	1|1	1|1	1|1	1|1	1|1	1|1	1|1	1|1	1|1	0|0	1|1	0|0	0|0	0|0	0|0	1|1	1|1	1|1	1|1	1|1	ANN=G	synonymous_variant	LOW	c.180A>G	p.Lys60Lys
YMC1	LELG_00883	NW_001813685.1	2324720	A	T	33747.2	GT	0|0	0|0	0|0	0|0	0|0	0|0	0|0	0|0	0|0	0|0	0|0	0|0	0|0	0|0	1|1	0|0	1|1	1|1	1|1	1|1	0|0	0|0	0|0	0|0	0|0	ANN=T	synonymous_variant	LOW	c.201A>T	p.Gly67Gly
YMC1	LELG_00883	NW_001813685.1	2324780	A	T	178820	GT	1|1	1|1	1|1	1|1	1|1	1|1	1|1	1|1	1|1	1|1	1|1	1|1	1|1	1|1	0|0	1|1	0|0	0|0	0|0	0|0	1|1	1|1	1|1	1|1	1|1	ANN=T	synonymous_variant	LOW	c.261A>T	p.Ser87Ser
YMC1	LELG_00883	NW_001813685.1	2324786	A	G	179302	GT	1|1	1|1	1|1	1|1	1|1	1|1	1|1	1|1	1|1	1|1	1|1	1|1	1|1	1|1	0|0	1|1	0|0	0|0	0|0	0|0	1|1	1|1	1|1	1|1	1|1	ANN=G	synonymous_variant	LOW	c.267A>G	p.Gln89Gln
YMC1	LELG_00883	NW_001813685.1	2324795	A	G	213053	GT	1|1	1|1	1|1	1|1	1|1	1|1	1|1	1|1	1|1	1|1	1|1	1|1	1|1	1|1	1|1	1|1	1|1	1|1	1|1	1|1	1|1	1|1	1|1	1|1	1|1	ANN=G	synonymous_variant	LOW	c.276A>G	p.Val92Val
YMC1	LELG_00883	NW_001813685.1	2324918	A	G	32981.2	GT	0|0	0|0	0|0	0|0	0|0	0|0	0|0	0|0	0|0	0|0	0|0	0|0	0|0	0|0	1|1	0|0	1|1	1|1	1|1	1|1	0|0	0|0	0|0	0|0	0|0	ANN=G	synonymous_variant	LOW	c.399A>G	p.Glu133Glu
YMC1	LELG_00883	NW_001813685.1	2324942	T	C	144622	GT	1|1	1|1	1|1	1|1	1|1	1|1	1|1	1|1	1|1	1|1	1|1	1|1	1|1	1|1	0|0	1|1	0|0	0|0	0|0	0|0	1|1	1|1	1|1	1|1	1|1	ANN=C	synonymous_variant	LOW	c.423T>C	p.Thr141Thr
YMC1	LELG_00883	NW_001813685.1	2325065	G	A	141363	GT	1|1	1|1	1|1	1|1	1|1	1|1	1|1	1|1	1|1	1|1	1|1	1|1	1|1	1|1	0|0	1|1	0|0	0|0	0|0	0|0	1|1	1|1	1|1	1|1	1|1	ANN=A	synonymous_variant	LOW	c.546G>A	p.Gly182Gly
YMC1	LELG_00883	NW_001813685.1	2325338	T	C	225484	GT	1|1	1|1	1|1	1|1	1|1	1|1	1|1	1|1	1|1	1|1	1|1	1|1	1|1	1|1	1|1	1|1	1|1	1|1	1|1	1|1	1|1	1|1	1|1	1|1	1|1	ANN=C	synonymous_variant	LOW	c.819T>C	p.Leu273Leu
ERG25	LELG_00075	NW_001813685.1	216219	G	C	101176	GT	0|1	0|1	0|1	0|1	0|1	0|1	0|1	0|1	0|1	0|1	0|1	0|1	0|1	0|1	0|0	0|1	0|0	0|0	0|0	0|0	0|1	0|1	0|1	0|1	0|1	ANN=C	missense_variant	MODERATE	c.4G>C	p.Gly2Arg
ERG25	LELG_00075	NW_001813685.1	216239	C	T	99074	GT	0|1	0|1	0|1	0|1	0|1	0|1	0|1	0|1	0|1	0|1	0|1	0|1	0|1	0|1	0|0	0|1	0|0	0|0	0|0	0|0	0|1	0|1	0|1	0|1	0|1	ANN=T	synonymous_variant	LOW	c.24C>T	p.Asp8Asp
ERG25	LELG_00075	NW_001813685.1	216302	T	C	55536.2	GT	0|0	0|0	0|0	0|0	0|0	0|0	0|0	0|0	0|0	0|0	0|0	0|0	0|0	0|0	1|1	0|0	1|1	1|1	1|1	1|1	0|0	0|0	0|0	0|0	0|0	ANN=C	synonymous_variant	LOW	c.87T>C	p.Val29Val
ERG25	LELG_00075	NW_001813685.1	216371	C	T	136009	GT	0|1	0|1	0|1	0|1	0|1	0|1	0|1	0|1	0|1	0|1	0|1	0|1	0|1	0|1	1|1	0|1	1|1	1|1	1|1	1|1	0|1	0|1	0|1	0|1	0|1	ANN=T	synonymous_variant	LOW	c.156C>T	p.Ala52Ala
ERG25	LELG_00075	NW_001813685.1	216389	C	T	94640	GT	0|1	0|1	0|1	0|1	0|1	0|1	0|1	0|1	0|1	0|1	0|1	0|1	0|1	0|1	0|0	0|1	0|0	0|0	0|0	0|0	0|1	0|1	0|1	0|1	0|1	ANN=T	synonymous_variant	LOW	c.174C>T	p.Phe58Phe
ERG25	LELG_00075	NW_001813685.1	216421	G	A	94951	GT	0|1	0|1	0|1	0|1	0|1	0|1	0|1	0|1	0|1	0|1	0|1	0|1	0|1	0|1	0|0	0|1	0|0	0|0	0|0	0|0	0|1	0|1	0|1	0|1	0|1	ANN=A	missense_variant	MODERATE	c.206G>A	p.Cys69Tyr
ERG25	LELG_00075	NW_001813685.1	216473	C	T	88457	GT	0|1	0|1	0|1	0|1	0|1	0|1	0|1	0|1	0|1	0|1	0|1	0|1	0|1	0|1	0|0	0|1	0|0	0|0	0|0	0|0	0|1	0|1	0|1	0|1	0|1	ANN=T	synonymous_variant	LOW	c.258C>T	p.Ile86Ile
ERG25	LELG_00075	NW_001813685.1	216500	G	T	91888	GT	0|1	0|1	0|1	0|1	0|1	0|1	0|1	0|1	0|1	0|1	0|1	0|1	0|1	0|1	0|0	0|1	0|0	0|0	0|0	0|0	0|1	0|1	0|1	0|1	0|1	ANN=T	missense_variant	MODERATE	c.285G>T	p.Lys95Asn
ERG25	LELG_00075	NW_001813685.1	216575	T	C	89678	GT	0|1	0|1	0|1	0|1	0|1	0|1	0|1	0|1	0|1	0|1	0|1	0|1	0|1	0|1	0|0	0|1	0|0	0|0	0|0	0|0	0|1	0|1	0|1	0|1	0|1	ANN=C	synonymous_variant	LOW	c.360T>C	p.His120His
ERG25	LELG_00075	NW_001813685.1	216621	C	A	318301	GT	1|1	1|1	1|1	1|1	1|1	1|1	1|1	1|1	1|1	1|1	1|1	1|1	1|1	1|1	1|1	1|1	1|1	1|1	1|1	1|1	1|1	1|1	1|1	1|1	1|1	ANN=A	missense_variant	MODERATE	c.406C>A	p.Pro136Thr
ERG25	LELG_00075	NW_001813685.1	216622	C	A	308840	GT	1|1	1|1	1|1	1|1	1|1	1|1	1|1	1|1	1|1	1|1	1|1	1|1	1|1	1|1	1|1	1|1	1|1	1|1	1|1	1|1	1|1	1|1	1|1	1|1	1|1	ANN=A	missense_variant	MODERATE	c.407C>A	p.Pro136Gln
ERG25	LELG_00075	NW_001813685.1	216662	T	C	82946	GT	0|1	0|1	0|1	0|1	0|1	0|1	0|1	0|1	0|1	0|1	0|1	0|1	0|1	0|1	0|0	0|1	0|0	0|0	0|0	0|0	0|1	0|1	0|1	0|1	0|1	ANN=C	synonymous_variant	LOW	c.447T>C	p.Val149Val
ERG25	LELG_00075	NW_001813685.1	216839	C	T	75666	GT	0|1	0|1	0|1	0|1	0|1	0|1	0|1	0|1	0|1	0|1	0|1	0|1	0|1	0|1	0|0	0|1	0|0	0|0	0|0	0|0	0|1	0|1	0|1	0|1	0|1	ANN=T	synonymous_variant	LOW	c.624C>T	p.Tyr208Tyr
ERG25	LELG_00075	NW_001813685.1	216959	G	A	239349	GT	1|1	1|1	1|1	1|1	1|1	1|1	1|1	1|1	1|1	1|1	1|1	1|1	1|1	1|1	1|1	1|1	1|1	1|1	1|1	1|1	1|1	1|1	1|1	1|1	1|1	ANN=A	synonymous_variant	LOW	c.744G>A	p.Leu248Leu
ERG25	LELG_00075	NW_001813685.1	217013	A	C	248451	GT	1|1	1|1	1|1	1|1	1|1	1|1	1|1	1|1	1|1	1|1	1|1	1|1	1|1	1|1	1|1	1|1	1|1	1|1	1|1	1|1	1|1	1|1	1|1	1|1	1|1	ANN=C	synonymous_variant	LOW	c.798A>C	p.Gly266Gly
ERG25	LELG_00075	NW_001813685.1	217121	A	G	339646	GT	1|1	1|1	1|1	1|1	1|1	1|1	1|1	1|1	1|1	1|1	1|1	1|1	1|1	1|1	1|1	1|1	1|1	1|1	1|1	1|1	1|1	1|1	1|1	1|1	1|1	ANN=G	synonymous_variant	LOW	c.906A>G	p.Glu302Glu
ERG25_1	LELG_04249	NW_001813680.1	226605	C	T	232182	GT	1|1	1|1	1|1	1|1	1|1	1|1	1|1	1|1	1|1	1|1	1|1	1|1	1|1	1|1	1|1	1|1	1|1	1|1	1|1	1|1	1|1	1|1	1|1	1|1	1|1	ANN=T	synonymous_variant	LOW	c.117C>T	p.Tyr39Tyr
ERG25_1	LELG_04249	NW_001813680.1	226719	C	T	48375	GT	0|0	0|0	0|0	0|0	0|0	0|0	0|0	0|0	0|0	0|0	0|0	0|0	0|0	0|0	1|1	0|0	0|1	1|1	1|1	0|1	0|0	0|0	0|0	0|0	0|0	ANN=T	synonymous_variant	LOW	c.231C>T	p.Phe77Phe
ERG25_1	LELG_04249	NW_001813680.1	226746	G	A	229476	GT	1|1	1|1	1|1	1|1	1|1	1|1	1|1	1|1	1|1	1|1	1|1	1|1	1|1	1|1	0|0	1|1	0|0	0|0	0|0	0|0	1|1	1|1	1|1	1|1	1|1	ANN=A	synonymous_variant	LOW	c.258G>A	p.Lys86Lys
ERG25_1	LELG_04249	NW_001813680.1	226839	C	T	230480	GT	1|1	1|1	1|1	1|1	1|1	1|1	1|1	1|1	1|1	1|1	1|1	1|1	1|1	1|1	0|0	1|1	0|0	0|0	0|0	0|0	1|1	1|1	1|1	1|1	1|1	ANN=T	synonymous_variant	LOW	c.351C>T	p.Pro117Pro
ERG25_1	LELG_04249	NW_001813680.1	226953	C	T	216213	GT	1|1	1|1	1|1	1|1	1|1	1|1	1|1	1|1	1|1	1|1	1|1	1|1	1|1	1|1	0|0	1|1	0|0	0|0	0|0	0|0	1|1	1|1	1|1	1|1	1|1	ANN=T	synonymous_variant	LOW	c.465C>T	p.His155His
ERG25_1	LELG_04249	NW_001813680.1	227055	A	G	208091	GT	1|1	1|1	1|1	1|1	1|1	1|1	1|1	1|1	1|1	1|1	1|1	1|1	1|1	1|1	0|0	1|1	0|0	0|0	0|0	0|0	1|1	1|1	1|1	1|1	1|1	ANN=G	synonymous_variant	LOW	c.567A>G	p.Glu189Glu
ERG25_1	LELG_04249	NW_001813680.1	227160	C	T	188911	GT	1|1	1|1	1|1	1|1	1|1	1|1	1|1	1|1	1|1	1|1	1|1	1|1	1|1	1|1	0|0	1|1	0|0	0|0	0|0	0|0	1|1	1|1	1|1	1|1	1|1	ANN=T	synonymous_variant	LOW	c.672C>T	p.Cys224Cys
ERG25_1	LELG_04249	NW_001813680.1	227190	C	A	56232.2	GT	0|0	0|0	0|0	0|0	0|0	0|0	0|0	0|0	0|0	0|0	0|0	0|0	0|0	0|0	1|1	0|0	1|1	1|1	1|1	1|1	0|0	0|0	0|0	0|0	0|0	ANN=A	synonymous_variant	LOW	c.702C>A	p.Val234Val
ERG25_1	LELG_04249	NW_001813680.1	227196	A	G	254117	GT	1|1	1|1	1|1	1|1	1|1	1|1	1|1	1|1	1|1	1|1	1|1	1|1	1|1	1|1	1|1	1|1	1|1	1|1	1|1	1|1	1|1	1|1	1|1	1|1	1|1	ANN=G	synonymous_variant	LOW	c.708A>G	p.Ser236Ser
ERG25_1	LELG_04249	NW_001813680.1	227232	A	G	249672	GT	1|1	1|1	1|1	1|1	1|1	1|1	1|1	1|1	1|1	1|1	1|1	1|1	1|1	1|1	1|1	1|1	1|1	1|1	1|1	1|1	1|1	1|1	1|1	1|1	1|1	ANN=G	synonymous_variant	LOW	c.744A>G	p.Lys248Lys
ERG25_1	LELG_04249	NW_001813680.1	227316	A	G	198811	GT	1|1	1|1	1|1	1|1	1|1	1|1	1|1	1|1	1|1	1|1	1|1	1|1	1|1	1|1	0|0	1|1	0|0	0|0	0|0	0|0	1|1	1|1	1|1	1|1	1|1	ANN=G	synonymous_variant	LOW	c.828A>G	p.Val276Val
ERG25_1	LELG_04249	NW_001813680.1	227328	A	T	42271	GT	0|0	0|0	0|0	0|0	0|0	0|0	0|0	0|0	0|0	0|0	0|0	0|0	0|0	0|0	1|1	0|0	0|1	1|1	1|1	0|1	0|0	0|0	0|0	0|0	0|0	ANN=T	synonymous_variant	LOW	c.840A>T	p.Leu280Leu
ERG25_1	LELG_04249	NW_001813680.1	227349	T	C	198230	GT	1|1	1|1	1|1	1|1	1|1	1|1	1|1	1|1	1|1	1|1	1|1	1|1	1|1	1|1	0|0	1|1	0|0	0|0	0|0	0|0	1|1	1|1	1|1	1|1	1|1	ANN=C	synonymous_variant	LOW	c.861T>C	p.Asp287Asp
ERG25_1	LELG_04249	NW_001813680.1	227375	T	A	239492	GT	1|1	1|1	1|1	1|1	1|1	1|1	1|1	1|1	1|1	1|1	1|1	1|1	1|1	1|1	0|0	1|1	0|0	0|0	0|0	0|0	1|1	1|1	1|1	1|1	1|1	ANN=A	missense_variant	MODERATE	c.887T>A	p.Ile296Asn
ERG25_1	LELG_04249	NW_001813680.1	227385	A	G	239975	GT	1|1	1|1	1|1	1|1	1|1	1|1	1|1	1|1	1|1	1|1	1|1	1|1	1|1	1|1	0|0	1|1	0|0	0|0	0|0	0|0	1|1	1|1	1|1	1|1	1|1	ANN=G	synonymous_variant	LOW	c.897A>G	p.Glu299Glu
ERG25_1	LELG_04249	NW_001813680.1	227415	G	C	250997	GT	1|1	1|1	1|1	1|1	1|1	1|1	1|1	1|1	1|1	1|1	1|1	1|1	1|1	1|1	0|0	1|1	0|0	0|0	0|0	0|0	1|1	1|1	1|1	1|1	1|1	ANN=C	missense_variant	MODERATE	c.927G>C	p.Met309Ile
ERG26	LELG_04583	NW_001813680.1	1136409	C	T	163315	GT	1|1	1|1	1|1	1|1	1|1	1|1	1|1	1|1	1|1	1|1	1|1	1|1	1|1	1|1	0|0	1|1	0|1	0|0	0|0	0|1	1|1	1|1	1|1	1|1	1|1	ANN=T	synonymous_variant	LOW	c.987G>A	p.Leu329Leu
ERG26	LELG_04583	NW_001813680.1	1136457	A	C	153940	GT	1|1	1|1	1|1	1|1	1|1	1|1	1|1	1|1	1|1	1|1	1|1	1|1	1|1	1|1	0|0	1|1	0|0	0|0	0|0	0|0	1|1	1|1	1|1	1|1	1|1	ANN=C	synonymous_variant	LOW	c.939T>G	p.Val313Val
ERG26	LELG_04583	NW_001813680.1	1136676	T	C	149636	GT	1|1	1|1	1|1	1|1	1|1	1|1	1|1	1|1	1|1	1|1	1|1	1|1	1|1	1|1	0|0	1|1	0|1	0|0	0|0	0|1	1|1	1|1	1|1	1|1	1|1	ANN=C	synonymous_variant	LOW	c.720A>G	p.Glu240Glu
ERG26	LELG_04583	NW_001813680.1	1136799	A	G	152503	GT	1|1	1|1	1|1	1|1	1|1	1|1	1|1	1|1	1|1	1|1	1|1	1|1	1|1	1|1	0|0	1|1	0|1	0|0	0|0	0|1	1|1	1|1	1|1	1|1	1|1	ANN=G	synonymous_variant	LOW	c.597T>C	p.Ala199Ala
ERG26	LELG_04583	NW_001813680.1	1136835	G	C	156093	GT	1|1	1|1	1|1	1|1	1|1	1|1	1|1	1|1	1|1	1|1	1|1	1|1	1|1	1|1	0|0	1|1	0|0	0|0	0|0	0|0	1|1	1|1	1|1	1|1	1|1	ANN=C	synonymous_variant	LOW	c.561C>G	p.Gly187Gly
ERG26	LELG_04583	NW_001813680.1	1136856	C	T	155375	GT	1|1	1|1	1|1	1|1	1|1	1|1	1|1	1|1	1|1	1|1	1|1	1|1	1|1	1|1	0|0	1|1	0|0	0|0	0|0	0|0	1|1	1|1	1|1	1|1	1|1	ANN=T	synonymous_variant	LOW	c.540G>A	p.Leu180Leu
ERG26	LELG_04583	NW_001813680.1	1136892	G	A	162036	GT	1|1	1|1	1|1	1|1	1|1	1|1	1|1	1|1	1|1	1|1	1|1	1|1	1|1	1|1	0|0	1|1	0|0	0|0	0|0	0|0	1|1	1|1	1|1	1|1	1|1	ANN=A	synonymous_variant	LOW	c.504C>T	p.Ala168Ala
ERG26	LELG_04583	NW_001813680.1	1137018	G	T	176560	GT	1|1	1|1	1|1	1|1	1|1	1|1	1|1	1|1	1|1	1|1	1|1	1|1	1|1	1|1	0|0	1|1	0|0	0|0	0|0	0|0	1|1	1|1	1|1	1|1	1|1	ANN=T	synonymous_variant	LOW	c.378C>A	p.Ser126Ser
ERG26	LELG_04583	NW_001813680.1	1137045	A	G	191022	GT	1|1	1|1	1|1	1|1	1|1	1|1	1|1	1|1	1|1	1|1	1|1	1|1	1|1	1|1	0|0	1|1	0|0	0|0	0|0	0|0	1|1	1|1	1|1	1|1	1|1	ANN=G	synonymous_variant	LOW	c.351T>C	p.Cys117Cys
ERG26	LELG_04583	NW_001813680.1	1137176	A	G	188246	GT	1|1	1|1	1|1	1|1	1|1	1|1	1|1	1|1	1|1	1|1	1|1	1|1	1|1	1|1	0|0	1|1	0|1	0|0	0|0	0|1	1|1	1|1	1|1	1|1	1|1	ANN=G	synonymous_variant	LOW	c.220T>C	p.Leu74Leu
ERG26	LELG_04583	NW_001813680.1	1137382	A	G	194032	GT	1|1	1|1	1|1	1|1	1|1	1|1	1|1	1|1	1|1	1|1	1|1	1|1	1|1	1|1	0|0	1|1	0|0	0|0	0|0	0|0	1|1	1|1	1|1	1|1	1|1	ANN=G	missense_variant	MODERATE	c.14T>C	p.Leu5Ser
ERG28	LELG_01166	NW_001813685.1	3112574	T	C	159738	GT	1|1	1|1	1|1	1|1	1|1	1|1	1|1	1|1	1|1	1|1	1|1	1|1	1|1	1|1	0|1	1|1	0|1	0|1	0|1	0|1	1|1	1|1	1|1	1|1	1|1	ANN=C	synonymous_variant	LOW	c.75T>C	p.Ser25Ser
ERG28	LELG_01166	NW_001813685.1	3112859	A	G	229364	GT	1|1	1|1	1|1	1|1	1|1	1|1	1|1	1|1	1|1	1|1	1|1	1|1	1|1	1|1	1|1	1|1	1|1	1|1	1|1	1|1	1|1	1|1	1|1	1|1	1|1	ANN=G	synonymous_variant	LOW	c.360A>G	p.Leu120Leu
ERG28	LELG_01166	NW_001813685.1	3112860	A	G	17999	GT	0|0	0|0	0|0	0|0	0|0	0|0	0|0	0|0	0|0	0|0	0|0	0|0	0|0	0|0	0|1	0|0	0|1	0|1	0|1	0|1	0|0	0|0	0|0	0|0	0|0	ANN=G	missense_variant	MODERATE	c.361A>G	p.Ile121Val
ERG24	LELG_02518	NW_001813683.1	538415	C	T	171081	GT	1|1	1|1	1|1	1|1	1|1	1|1	1|1	1|1	1|1	1|1	1|1	1|1	1|1	1|1	0|0	1|1	0|0	0|0	0|0	0|0	1|1	1|1	1|1	1|1	1|1	ANN=T	synonymous_variant	LOW	c.1269G>A	p.Lys423Lys
ERG24	LELG_02518	NW_001813683.1	538694	T	A	182623	GT	1|1	1|1	1|1	1|1	1|1	1|1	1|1	1|1	1|1	1|1	1|1	1|1	1|1	1|1	0|0	1|1	0|0	0|0	0|0	0|0	1|1	1|1	1|1	1|1	1|1	ANN=A	synonymous_variant	LOW	c.990A>T	p.Ile330Ile
ERG24	LELG_02518	NW_001813683.1	538718	G	A	200113	GT	1|1	1|1	1|1	1|1	1|1	1|1	1|1	1|1	1|1	1|1	1|1	1|1	1|1	1|1	0|1	1|1	0|1	0|1	0|1	0|1	1|1	1|1	1|1	1|1	1|1	ANN=A	synonymous_variant	LOW	c.966C>T	p.Leu322Leu
ERG24	LELG_02518	NW_001813683.1	538784	T	C	178946	GT	1|1	1|1	1|1	1|1	1|1	1|1	1|1	1|1	1|1	1|1	1|1	1|1	1|1	1|1	0|0	1|1	0|0	0|0	0|0	0|0	1|1	1|1	1|1	1|1	1|1	ANN=C	synonymous_variant	LOW	c.900A>G	p.Ser300Ser
ERG24	LELG_02518	NW_001813683.1	538844	G	A	194701	GT	1|1	1|1	1|1	1|1	1|1	1|1	1|1	1|1	1|1	1|1	1|1	1|1	1|1	1|1	0|1	1|1	0|1	0|1	0|1	0|1	1|1	1|1	1|1	1|1	1|1	ANN=A	synonymous_variant	LOW	c.840C>T	p.Phe280Phe
ERG24	LELG_02518	NW_001813683.1	538898	A	G	178180	GT	1|1	1|1	1|1	1|1	1|1	1|1	1|1	1|1	1|1	1|1	1|1	1|1	1|1	1|1	0|0	1|1	0|0	0|0	0|0	0|0	1|1	1|1	1|1	1|1	1|1	ANN=G	synonymous_variant	LOW	c.786T>C	p.Gly262Gly
ERG24	LELG_02518	NW_001813683.1	538925	A	G	180933	GT	1|1	1|1	1|1	1|1	1|1	1|1	1|1	1|1	1|1	1|1	1|1	1|1	1|1	1|1	0|0	1|1	0|0	0|0	0|0	0|0	1|1	1|1	1|1	1|1	1|1	ANN=G	synonymous_variant	LOW	c.759T>C	p.Ile253Ile
ERG24	LELG_02518	NW_001813683.1	539078	A	G	17603	GT	0|0	0|0	0|0	0|0	0|0	0|0	0|0	0|0	0|0	0|0	0|0	0|0	0|0	0|0	0|1	0|0	0|1	0|1	0|1	0|1	0|0	0|0	0|0	0|0	0|0	ANN=G	synonymous_variant	LOW	c.606T>C	p.Arg202Arg
ERG24	LELG_02518	NW_001813683.1	539111	G	A	215476	GT	1|1	1|1	1|1	1|1	1|1	1|1	1|1	1|1	1|1	1|1	1|1	1|1	1|1	1|1	0|1	1|1	0|1	0|1	0|1	0|1	1|1	1|1	1|1	1|1	1|1	ANN=A	synonymous_variant	LOW	c.573C>T	p.Thr191Thr
ERG24	LELG_02518	NW_001813683.1	539153	G	A	18123	GT	0|0	0|0	0|0	0|0	0|0	0|0	0|0	0|0	0|0	0|0	0|0	0|0	0|0	0|0	0|1	0|0	0|1	0|1	0|1	0|1	0|0	0|0	0|0	0|0	0|0	ANN=A	synonymous_variant	LOW	c.531C>T	p.Gly177Gly
ERG24	LELG_02518	NW_001813683.1	539165	G	C	239800	GT	1|1	1|1	1|1	1|1	1|1	1|1	1|1	1|1	1|1	1|1	1|1	1|1	1|1	1|1	1|1	1|1	1|1	1|1	1|1	1|1	1|1	1|1	1|1	1|1	1|1	ANN=C	synonymous_variant	LOW	c.519C>G	p.Thr173Thr
ERG24	LELG_02518	NW_001813683.1	539289	C	T	282117	GT	1|1	1|1	1|1	1|1	1|1	1|1	1|1	1|1	1|1	1|1	1|1	1|1	1|1	1|1	1|1	1|1	1|1	1|1	1|1	1|1	1|1	1|1	1|1	1|1	1|1	ANN=T	missense_variant	MODERATE	c.395G>A	p.Arg132Gln
ERG24	LELG_02518	NW_001813683.1	539296	C	A	234619	GT	1|1	1|1	1|1	1|1	1|1	1|1	1|1	1|1	1|1	1|1	1|1	1|1	1|1	1|1	0|0	1|1	0|0	0|0	0|0	0|0	1|1	1|1	1|1	1|1	1|1	ANN=A	missense_variant	MODERATE	c.388G>T	p.Val130Leu
ERG24	LELG_02518	NW_001813683.1	539354	A	G	224794	GT	1|1	1|1	1|1	1|1	1|1	1|1	1|1	1|1	1|1	1|1	1|1	1|1	1|1	1|1	1|1	1|1	1|1	1|1	1|1	1|1	1|1	1|1	1|1	1|1	1|1	ANN=G	synonymous_variant	LOW	c.330T>C	p.Thr110Thr
ERG24	LELG_02518	NW_001813683.1	539443	A	T	17383	GT	0|0	0|0	0|0	0|0	0|0	0|0	0|0	0|0	0|0	0|0	0|0	0|0	0|0	0|0	0|1	0|0	0|1	0|1	0|1	0|1	0|0	0|0	0|0	0|0	0|0	ANN=T	missense_variant	MODERATE	c.241T>A	p.Phe81Ile
ERG24	LELG_02518	NW_001813683.1	539469	T	A	214092	GT	1|1	1|1	1|1	1|1	1|1	1|1	1|1	1|1	1|1	1|1	1|1	1|1	1|1	1|1	1|1	1|1	1|1	1|1	1|1	1|1	1|1	1|1	1|1	1|1	1|1	ANN=A	missense_variant	MODERATE	c.215A>T	p.Gln72Leu
ERG24	LELG_02518	NW_001813683.1	539558	T	C	174021	GT	1|1	1|1	1|1	1|1	1|1	1|1	1|1	1|1	1|1	1|1	1|1	1|1	1|1	1|1	0|0	1|1	0|0	0|0	0|0	0|0	1|1	1|1	1|1	1|1	1|1	ANN=C	synonymous_variant	LOW	c.126A>G	p.Ser42Ser
ERG24	LELG_02518	NW_001813683.1	539624	G	A	183271	GT	1|1	1|1	1|1	1|1	1|1	1|1	1|1	1|1	1|1	1|1	1|1	1|1	1|1	1|1	0|0	1|1	0|0	0|0	0|0	0|0	1|1	1|1	1|1	1|1	1|1	ANN=A	synonymous_variant	LOW	c.60C>T	p.Leu20Leu
ERG20	LELG_01959	NW_001813684.1	1627331	T	C	201704	GT	1|1	1|1	1|1	1|1	1|1	1|1	1|1	1|1	1|1	1|1	1|1	1|1	1|1	1|1	1|1	1|1	1|1	1|1	1|1	1|1	1|1	1|1	1|1	1|1	1|1	ANN=C	synonymous_variant	LOW	c.78T>C	p.Leu26Leu
ERG20	LELG_01959	NW_001813684.1	1627388	T	C	156406	GT	1|1	1|1	1|1	1|1	1|1	1|1	1|1	1|1	1|1	1|1	1|1	1|1	1|1	1|1	0|0	1|1	0|0	0|0	0|0	0|0	1|1	1|1	1|1	1|1	1|1	ANN=C	synonymous_variant	LOW	c.135T>C	p.Tyr45Tyr
ERG20	LELG_01959	NW_001813684.1	1627424	T	G	62064	GT	0|1	0|1	0|1	0|1	0|1	0|1	0|1	0|1	0|1	0|1	0|1	0|1	0|1	0|1	0|0	0|1	0|0	0|0	0|0	0|0	0|1	0|1	0|1	0|1	0|1	ANN=G	synonymous_variant	LOW	c.171T>G	p.Ser57Ser
ERG20	LELG_01959	NW_001813684.1	1627568	G	C,A	79706.5	GT	0|1	0|1	0|1	0|1	0|1	0|1	0|1	0|1	0|1	0|1	0|1	0|1	0|1	0|1	0|2	0|1	0|2	0|2	0|2	0|2	0|1	0|1	0|1	0|1	0|1	ANN=A	synonymous_variant	LOW	c.315G>A	p.Ser105Ser	,C	synonymous_variant	LOW	c.315G>C
ERG20	LELG_01959	NW_001813684.1	1627658	C	A	64252	GT	0|1	0|1	0|1	0|1	0|1	0|1	0|1	0|1	0|1	0|1	0|1	0|1	0|1	0|1	0|0	0|1	0|0	0|0	0|0	0|0	0|1	0|1	0|1	0|1	0|1	ANN=A	synonymous_variant	LOW	c.405C>A	p.Ile135Ile
ERG20	LELG_01959	NW_001813684.1	1627772	T	C	161793	GT	1|1	1|1	1|1	1|1	1|1	1|1	1|1	1|1	1|1	1|1	1|1	1|1	1|1	1|1	0|0	1|1	0|0	0|0	0|0	0|0	1|1	1|1	1|1	1|1	1|1	ANN=C	synonymous_variant	LOW	c.519T>C	p.Thr173Thr
ERG20	LELG_01959	NW_001813684.1	1627829	C	T	14575	GT	0|0	0|0	0|0	0|0	0|0	0|0	0|0	0|0	0|0	0|0	0|0	0|0	0|0	0|0	0|1	0|0	0|1	0|1	0|1	0|1	0|0	0|0	0|0	0|0	0|0	ANN=T	synonymous_variant	LOW	c.576C>T	p.Ile192Ile
ERG20	LELG_01959	NW_001813684.1	1627874	C	A	67855	GT	0|1	0|1	0|1	0|1	0|1	0|1	0|1	0|1	0|1	0|1	0|1	0|1	0|1	0|1	0|0	0|1	0|0	0|0	0|0	0|0	0|1	0|1	0|1	0|1	0|1	ANN=A	synonymous_variant	LOW	c.621C>A	p.Ala207Ala
ERG20	LELG_01959	NW_001813684.1	1627937	A	G	67986	GT	0|1	0|1	0|1	0|1	0|1	0|1	0|1	0|1	0|1	0|1	0|1	0|1	0|1	0|1	0|0	0|1	0|0	0|0	0|0	0|0	0|1	0|1	0|1	0|1	0|1	ANN=G	synonymous_variant	LOW	c.684A>G	p.Leu228Leu
ERG20	LELG_01959	NW_001813684.1	1627958	T	C	173131	GT	1|1	1|1	1|1	1|1	1|1	1|1	1|1	1|1	1|1	1|1	1|1	1|1	1|1	1|1	0|0	1|1	0|0	0|0	0|0	0|0	1|1	1|1	1|1	1|1	1|1	ANN=C	synonymous_variant	LOW	c.705T>C	p.Phe235Phe
ERG20	LELG_01959	NW_001813684.1	1627979	A	G	172601	GT	1|1	1|1	1|1	1|1	1|1	1|1	1|1	1|1	1|1	1|1	1|1	1|1	1|1	1|1	0|0	1|1	0|0	0|0	0|0	0|0	1|1	1|1	1|1	1|1	1|1	ANN=G	synonymous_variant	LOW	c.726A>G	p.Leu242Leu
ERG20	LELG_01959	NW_001813684.1	1628015	C	T	69421	GT	0|1	0|1	0|1	0|1	0|1	0|1	0|1	0|1	0|1	0|1	0|1	0|1	0|1	0|1	0|0	0|1	0|0	0|0	0|0	0|0	0|1	0|1	0|1	0|1	0|1	ANN=T	synonymous_variant	LOW	c.762C>T	p.Ile254Ile
ERG20	LELG_01959	NW_001813684.1	1628027	C	T	17261	GT	0|0	0|0	0|0	0|0	0|0	0|0	0|0	0|0	0|0	0|0	0|0	0|0	0|0	0|0	0|1	0|0	0|1	0|1	0|1	0|1	0|0	0|0	0|0	0|0	0|0	ANN=T	synonymous_variant	LOW	c.774C>T	p.Ile258Ile
ERG20	LELG_01959	NW_001813684.1	1628054	G	C	197859	GT	1|1	1|1	1|1	1|1	1|1	1|1	1|1	1|1	1|1	1|1	1|1	1|1	1|1	1|1	0|0	1|1	0|0	0|0	0|0	0|0	1|1	1|1	1|1	1|1	1|1	ANN=C	synonymous_variant	LOW	c.801G>C	p.Val267Val
ERG20	LELG_01959	NW_001813684.1	1628060	A	G	197234	GT	1|1	1|1	1|1	1|1	1|1	1|1	1|1	1|1	1|1	1|1	1|1	1|1	1|1	1|1	0|0	1|1	0|0	0|0	0|0	0|0	1|1	1|1	1|1	1|1	1|1	ANN=G	synonymous_variant	LOW	c.807A>G	p.Gln269Gln
ERG20	LELG_01959	NW_001813684.1	1628090	G	A	17280	GT	0|0	0|0	0|0	0|0	0|0	0|0	0|0	0|0	0|0	0|0	0|0	0|0	0|0	0|0	0|1	0|0	0|1	0|1	0|1	0|1	0|0	0|0	0|0	0|0	0|0	ANN=A	synonymous_variant	LOW	c.837G>A	p.Arg279Arg
ERG20	LELG_01959	NW_001813684.1	1628156	T	C	176459	GT	1|1	1|1	1|1	1|1	1|1	1|1	1|1	1|1	1|1	1|1	1|1	1|1	1|1	1|1	0|0	1|1	0|0	0|0	0|0	0|0	1|1	1|1	1|1	1|1	1|1	ANN=C	synonymous_variant	LOW	c.903T>C	p.Phe301Phe
ERG29	LELG_04585	NW_001813680.1	1141266	G	A	163428	GT	1|1	1|1	1|1	1|1	1|1	1|1	1|1	1|1	1|1	1|1	1|1	1|1	1|1	1|1	0|0	1|1	0|0	0|0	0|0	0|0	1|1	1|1	1|1	1|1	1|1	ANN=A	missense_variant	MODERATE	c.124G>A	p.Val42Ile
ERG29	LELG_04585	NW_001813680.1	1141301	A	G	160929	GT	1|1	1|1	1|1	1|1	1|1	1|1	1|1	1|1	1|1	1|1	1|1	1|1	1|1	1|1	0|0	1|1	0|0	0|0	0|0	0|0	1|1	1|1	1|1	1|1	1|1	ANN=G	synonymous_variant	LOW	c.159A>G	p.Val53Val
ERG29	LELG_04585	NW_001813680.1	1141346	A	G	5007.82	GT	0|0	0|0	0|0	0|0	0|0	0|0	0|0	0|0	0|0	0|0	0|0	0|0	0|0	0|0	0|0	0|0	0|1	0|0	0|0	0|1	0|0	0|0	0|0	0|0	0|0	ANN=G	synonymous_variant	LOW	c.204A>G	p.Ala68Ala
ERG29	LELG_04585	NW_001813680.1	1141415	G	A	222140	GT	1|1	1|1	1|1	1|1	1|1	1|1	1|1	1|1	1|1	1|1	1|1	1|1	1|1	1|1	0|0	1|1	0|0	0|0	0|0	0|0	1|1	1|1	1|1	1|1	1|1	ANN=A	synonymous_variant	LOW	c.273G>A	p.Glu91Glu
ERG29	LELG_04585	NW_001813680.1	1141418	C	T	225263	GT	1|1	1|1	1|1	1|1	1|1	1|1	1|1	1|1	1|1	1|1	1|1	1|1	1|1	1|1	0|0	1|1	0|0	0|0	0|0	0|0	1|1	1|1	1|1	1|1	1|1	ANN=T	synonymous_variant	LOW	c.276C>T	p.Asn92Asn
ERG29	LELG_04585	NW_001813680.1	1141533	A	G	58473.2	GT	0|0	0|0	0|0	0|0	0|0	0|0	0|0	0|0	0|0	0|0	0|0	0|0	0|0	0|0	1|1	0|0	1|1	1|1	1|1	1|1	0|0	0|0	0|0	0|0	0|0	ANN=G	missense_variant	MODERATE	c.391A>G	p.Ile131Val
ERG29	LELG_04585	NW_001813680.1	1141541	C	T	43505	GT	0|0	0|0	0|0	0|0	0|0	0|0	0|0	0|0	0|0	0|0	0|0	0|0	0|0	0|0	1|1	0|0	0|1	1|1	1|1	0|1	0|0	0|0	0|0	0|0	0|0	ANN=T	synonymous_variant	LOW	c.399C>T	p.Tyr133Tyr
ERG29	LELG_04585	NW_001813680.1	1141547	T	C	59660.2	GT	0|0	0|0	0|0	0|0	0|0	0|0	0|0	0|0	0|0	0|0	0|0	0|0	0|0	0|0	1|1	0|0	1|1	1|1	1|1	1|1	0|0	0|0	0|0	0|0	0|0	ANN=C	synonymous_variant	LOW	c.405T>C	p.Phe135Phe
ERG29	LELG_04585	NW_001813680.1	1141616	C	T	5270.82	GT	0|0	0|0	0|0	0|0	0|0	0|0	0|0	0|0	0|0	0|0	0|0	0|0	0|0	0|0	0|0	0|0	0|1	0|0	0|0	0|1	0|0	0|0	0|0	0|0	0|0	ANN=T	synonymous_variant	LOW	c.474C>T	p.Arg158Arg
ERG29	LELG_04585	NW_001813680.1	1141664	C	T	258828	GT	1|1	1|1	1|1	1|1	1|1	1|1	1|1	1|1	1|1	1|1	1|1	1|1	1|1	1|1	1|1	1|1	1|1	1|1	1|1	1|1	1|1	1|1	1|1	1|1	1|1	ANN=T	synonymous_variant	LOW	c.522C>T	p.Phe174Phe
ERG29	LELG_04585	NW_001813680.1	1141677	T	C	52343	GT	0|0	0|0	0|0	0|0	0|0	0|0	0|0	0|0	0|0	0|0	0|0	0|0	0|0	0|0	1|1	0|0	0|1	1|1	1|1	0|1	0|0	0|0	0|0	0|0	0|0	ANN=C	synonymous_variant	LOW	c.535T>C	p.Leu179Leu
ERG29	LELG_04585	NW_001813680.1	1141679	G	A	272660	GT	1|1	1|1	1|1	1|1	1|1	1|1	1|1	1|1	1|1	1|1	1|1	1|1	1|1	1|1	1|1	1|1	1|1	1|1	1|1	1|1	1|1	1|1	1|1	1|1	1|1	ANN=A	synonymous_variant	LOW	c.537G>A	p.Leu179Leu
ERG29	LELG_04585	NW_001813680.1	1141703	C	T	42568	GT	0|0	0|0	0|0	0|0	0|0	0|0	0|0	0|0	0|0	0|0	0|0	0|0	0|0	0|0	1|1	0|0	0|1	1|1	1|1	0|1	0|0	0|0	0|0	0|0	0|0	ANN=T	synonymous_variant	LOW	c.561C>T	p.Tyr187Tyr
ERG29	LELG_04585	NW_001813680.1	1141760	C	T	263877	GT	1|1	1|1	1|1	1|1	1|1	1|1	1|1	1|1	1|1	1|1	1|1	1|1	1|1	1|1	0|0	1|1	0|1	0|0	0|0	0|0	1|1	1|1	1|1	1|1	1|1	ANN=T	synonymous_variant	LOW	c.618C>T	p.Cys206Cys
ERG29	LELG_04585	NW_001813680.1	1141763	C	T	266601	GT	1|1	1|1	1|1	1|1	1|1	1|1	1|1	1|1	1|1	1|1	1|1	1|1	1|1	1|1	0|0	1|1	0|0	0|0	0|0	0|0	1|1	1|1	1|1	1|1	1|1	ANN=T	synonymous_variant	LOW	c.621C>T	p.His207His
ERG27	LELG_00158	NW_001813685.1	429675	T	C	276346	GT	1|1	1|1	1|1	1|1	1|1	1|1	1|1	1|1	1|1	1|1	1|1	1|1	1|1	1|1	0|1	1|1	0|0	0|1	0|1	0|0	1|1	1|1	1|1	1|1	1|1	ANN=C	synonymous_variant	LOW	c.933A>G	p.Lys311Lys
ERG27	LELG_00158	NW_001813685.1	429699	A	G	332945	GT	1|1	1|1	1|1	1|1	1|1	1|1	1|1	1|1	1|1	1|1	1|1	1|1	1|1	1|1	1|1	1|1	1|1	1|1	1|1	1|1	1|1	1|1	1|1	1|1	1|1	ANN=G	synonymous_variant	LOW	c.909T>C	p.Ser303Ser
ERG27	LELG_00158	NW_001813685.1	429720	A	C	328378	GT	1|1	1|1	1|1	1|1	1|1	1|1	1|1	1|1	1|1	1|1	1|1	1|1	1|1	1|1	1|1	1|1	1|1	1|1	1|1	1|1	1|1	1|1	1|1	1|1	1|1	ANN=C	synonymous_variant	LOW	c.888T>G	p.Gly296Gly
ERG27	LELG_00158	NW_001813685.1	429742	G	A	296669	GT	1|1	1|1	1|1	1|1	1|1	1|1	1|1	1|1	1|1	1|1	1|1	1|1	1|1	1|1	1|1	1|1	1|1	1|1	1|1	1|1	1|1	1|1	1|1	1|1	1|1	ANN=A	missense_variant	MODERATE	c.866C>T	p.Thr289Ile
ERG27	LELG_00158	NW_001813685.1	429743	T	C	81973	GT	0|1	0|1	0|1	0|1	0|1	0|1	0|1	0|1	0|1	0|1	0|1	0|1	0|1	0|1	0|0	0|1	0|0	0|0	0|0	0|0	0|1	0|1	0|1	0|1	0|1	ANN=C	missense_variant	MODERATE	c.865A>G	p.Thr289Ala
ERG27	LELG_00158	NW_001813685.1	429792	A	T	235303	GT	1|1	1|1	1|1	1|1	1|1	1|1	1|1	1|1	1|1	1|1	1|1	1|1	1|1	1|1	1|1	1|1	1|1	1|1	1|1	1|1	1|1	1|1	1|1	1|1	1|1	ANN=T	synonymous_variant	LOW	c.816T>A	p.Ser272Ser
ERG27	LELG_00158	NW_001813685.1	429951	G	A	100926	GT	0|1	0|1	0|1	0|1	0|1	0|1	0|1	0|1	0|1	0|1	0|1	0|1	0|1	0|1	0|1	0|1	1|1	0|1	0|1	1|1	0|1	0|1	0|1	0|1	0|1	ANN=A	synonymous_variant	LOW	c.657C>T	p.Phe219Phe
ERG27	LELG_00158	NW_001813685.1	429981	G	A	133733	GT	0|1	0|1	0|1	0|1	0|1	0|1	0|1	0|1	0|1	0|1	0|1	0|1	0|1	0|1	0|1	0|1	1|1	0|1	0|1	1|1	0|1	0|1	0|1	0|1	0|1	ANN=A	synonymous_variant	LOW	c.627C>T	p.His209His
ERG27	LELG_00158	NW_001813685.1	429990	G	A	132674	GT	0|1	0|1	0|1	0|1	0|1	0|1	0|1	0|1	0|1	0|1	0|1	0|1	0|1	0|1	0|1	0|1	1|1	0|1	0|1	1|1	0|1	0|1	0|1	0|1	0|1	ANN=A	synonymous_variant	LOW	c.618C>T	p.Tyr206Tyr
ERG27	LELG_00158	NW_001813685.1	430030	G	A	74808	GT	0|1	0|1	0|1	0|1	0|1	0|1	0|1	0|1	0|1	0|1	0|1	0|1	0|1	0|1	0|0	0|1	0|0	0|0	0|0	0|0	0|1	0|1	0|1	0|1	0|1	ANN=A	missense_variant	MODERATE	c.578C>T	p.Thr193Met
ERG27	LELG_00158	NW_001813685.1	430089	T	C	221236	GT	1|1	1|1	1|1	1|1	1|1	1|1	1|1	1|1	1|1	1|1	1|1	1|1	1|1	1|1	1|1	1|1	1|1	1|1	1|1	1|1	1|1	1|1	1|1	1|1	1|1	ANN=C	synonymous_variant	LOW	c.519A>G	p.Leu173Leu
ERG27	LELG_00158	NW_001813685.1	430134	T	G	195903	GT	1|1	1|1	1|1	1|1	1|1	1|1	1|1	1|1	1|1	1|1	1|1	1|1	1|1	1|1	0|1	1|1	1|1	0|1	0|1	1|1	1|1	1|1	1|1	1|1	1|1	ANN=G	synonymous_variant	LOW	c.474A>C	p.Ile158Ile
ERG27	LELG_00158	NW_001813685.1	430164	G	A	74716	GT	0|1	0|1	0|1	0|1	0|1	0|1	0|1	0|1	0|1	0|1	0|1	0|1	0|1	0|1	0|0	0|1	0|0	0|0	0|0	0|0	0|1	0|1	0|1	0|1	0|1	ANN=A	synonymous_variant	LOW	c.444C>T	p.Asn148Asn
ERG27	LELG_00158	NW_001813685.1	430200	A	G	69831	GT	0|1	0|1	0|1	0|1	0|1	0|1	0|1	0|1	0|1	0|1	0|1	0|1	0|1	0|1	0|0	0|1	0|0	0|0	0|0	0|0	0|1	0|1	0|1	0|1	0|1	ANN=G	synonymous_variant	LOW	c.408T>C	p.Tyr136Tyr
ERG27	LELG_00158	NW_001813685.1	430203	A	T	13128.7	GT	0|0	0|0	0|0	0|0	0|0	0|0	0|0	0|0	0|0	0|0	0|0	0|0	0|0	0|0	0|1	0|0	0|0	0|1	0|1	0|0	0|0	0|0	0|0	0|0	0|0	ANN=T	synonymous_variant	LOW	c.405T>A	p.Pro135Pro
ERG27	LELG_00158	NW_001813685.1	430334	C	T	197401	GT	1|1	1|1	1|1	1|1	1|1	1|1	1|1	1|1	1|1	1|1	1|1	1|1	1|1	1|1	1|1	1|1	1|1	1|1	1|1	1|1	1|1	1|1	1|1	1|1	1|1	ANN=T	missense_variant	MODERATE	c.274G>A	p.Gly92Ser
ERG27	LELG_00158	NW_001813685.1	430379	A	G	66800	GT	0|1	0|1	0|1	0|1	0|1	0|1	0|1	0|1	0|1	0|1	0|1	0|1	0|1	0|1	0|0	0|1	0|0	0|0	0|0	0|0	0|1	0|1	0|1	0|1	0|1	ANN=G	synonymous_variant	LOW	c.229T>C	p.Leu77Leu
ERG27	LELG_00158	NW_001813685.1	430392	C	T	209836	GT	1|1	1|1	1|1	1|1	1|1	1|1	1|1	1|1	1|1	1|1	1|1	1|1	1|1	1|1	1|1	1|1	1|1	1|1	1|1	1|1	1|1	1|1	1|1	1|1	1|1	ANN=T	synonymous_variant	LOW	c.216G>A	p.Lys72Lys
ERG27	LELG_00158	NW_001813685.1	430398	C	T	32316.5	GT	0|0	0|0	0|0	0|0	0|0	0|0	0|0	0|0	0|0	0|0	0|0	0|0	0|0	0|0	0|1	0|0	1|1	0|1	0|1	1|1	0|0	0|0	0|0	0|0	0|0	ANN=T	synonymous_variant	LOW	c.210G>A	p.Arg70Arg
ERG27	LELG_00158	NW_001813685.1	430404	G	A	220918	GT	1|1	1|1	1|1	1|1	1|1	1|1	1|1	1|1	1|1	1|1	1|1	1|1	1|1	1|1	0|1	1|1	1|1	0|1	0|1	1|1	1|1	1|1	1|1	1|1	1|1	ANN=A	synonymous_variant	LOW	c.204C>T	p.Asn68Asn
ERG27	LELG_00158	NW_001813685.1	430407	C	T	68317	GT	0|1	0|1	0|1	0|1	0|1	0|1	0|1	0|1	0|1	0|1	0|1	0|1	0|1	0|1	0|0	0|1	0|0	0|0	0|0	0|0	0|1	0|1	0|1	0|1	0|1	ANN=T	synonymous_variant	LOW	c.201G>A	p.Leu67Leu
ERG27	LELG_00158	NW_001813685.1	430503	A	G	102917	GT	0|1	0|1	0|1	0|1	0|1	0|1	0|1	0|1	0|1	0|1	0|1	0|1	0|1	0|1	0|1	0|1	1|1	0|1	0|1	1|1	0|1	0|1	0|1	0|1	0|1	ANN=G	synonymous_variant	LOW	c.105T>C	p.Val35Val
MLH1	LELG_04255	NW_001813680.1	235929	C	T	6869.82	GT	0|0	0|0	0|0	0|0	0|0	0|0	0|0	0|0	0|0	0|0	0|0	0|0	0|0	0|0	0|0	0|0	0|1	0|0	0|0	0|1	0|0	0|0	0|0	0|0	0|0	ANN=T	synonymous_variant	LOW	c.12C>T	p.Ile4Ile
MLH1	LELG_04255	NW_001813680.1	236103	T	C	251343	GT	1|1	1|1	1|1	1|1	1|1	1|1	1|1	1|1	1|1	1|1	1|1	1|1	1|1	1|1	1|1	1|1	0|1	1|1	1|1	0|1	1|1	1|1	1|1	1|1	1|1	ANN=C	synonymous_variant	LOW	c.186T>C	p.Gly62Gly
MLH1	LELG_04255	NW_001813680.1	236124	C	T	51268.2	GT	0|0	0|0	0|0	0|0	0|0	0|0	0|0	0|0	0|0	0|0	0|0	0|0	0|0	0|0	1|1	0|0	1|1	1|1	1|1	1|1	0|0	0|0	0|0	0|0	0|0	ANN=T	synonymous_variant	LOW	c.207C>T	p.Thr69Thr
MLH1	LELG_04255	NW_001813680.1	236191	T	C	241334	GT	1|1	1|1	1|1	1|1	1|1	1|1	1|1	1|1	1|1	1|1	1|1	1|1	1|1	1|1	0|0	1|1	0|1	0|0	0|0	0|1	1|1	1|1	1|1	1|1	1|1	ANN=C	synonymous_variant	LOW	c.274T>C	p.Leu92Leu
MLH1	LELG_04255	NW_001813680.1	236196	A	G	242695	GT	1|1	1|1	1|1	1|1	1|1	1|1	1|1	1|1	1|1	1|1	1|1	1|1	1|1	1|1	0|0	1|1	0|1	0|0	0|0	0|1	1|1	1|1	1|1	1|1	1|1	ANN=G	synonymous_variant	LOW	c.279A>G	p.Thr93Thr
MLH1	LELG_04255	NW_001813680.1	236223	A	T	272068	GT	1|1	1|1	1|1	1|1	1|1	1|1	1|1	1|1	1|1	1|1	1|1	1|1	1|1	1|1	1|1	1|1	1|1	1|1	1|1	1|1	1|1	1|1	1|1	1|1	1|1	ANN=T	synonymous_variant	LOW	c.306A>T	p.Ala102Ala
MLH1	LELG_04255	NW_001813680.1	236229	T	C	273130	GT	1|1	1|1	1|1	1|1	1|1	1|1	1|1	1|1	1|1	1|1	1|1	1|1	1|1	1|1	1|1	1|1	1|1	1|1	1|1	1|1	1|1	1|1	1|1	1|1	1|1	ANN=C	synonymous_variant	LOW	c.312T>C	p.Tyr104Tyr
MLH1	LELG_04255	NW_001813680.1	236259	A	C	40817.2	GT	0|0	0|0	0|0	0|0	0|0	0|0	0|0	0|0	0|0	0|0	0|0	0|0	0|0	0|0	1|1	0|0	1|1	1|1	1|1	1|1	0|0	0|0	0|0	0|0	0|0	ANN=C	synonymous_variant	LOW	c.342A>C	p.Ile114Ile
MLH1	LELG_04255	NW_001813680.1	236338	A	G	33962	GT	0|0	0|0	0|0	0|0	0|0	0|0	0|0	0|0	0|0	0|0	0|0	0|0	0|0	0|0	1|1	0|0	0|1	1|1	1|1	0|1	0|0	0|0	0|0	0|0	0|0	ANN=G	missense_variant	MODERATE	c.421A>G	p.Lys141Glu
MLH1	LELG_04255	NW_001813680.1	236378	C	A	227730	GT	1|1	1|1	1|1	1|1	1|1	1|1	1|1	1|1	1|1	1|1	1|1	1|1	1|1	1|1	1|1	1|1	1|1	1|1	1|1	1|1	1|1	1|1	1|1	1|1	1|1	ANN=A	missense_variant	MODERATE	c.461C>A	p.Thr154Asn
MLH1	LELG_04255	NW_001813680.1	236563	C	T	234987	GT	1|1	1|1	1|1	1|1	1|1	1|1	1|1	1|1	1|1	1|1	1|1	1|1	1|1	1|1	1|1	1|1	1|1	1|1	1|1	1|1	1|1	1|1	1|1	1|1	1|1	ANN=T	missense_variant	MODERATE	c.646C>T	p.His216Tyr
MLH1	LELG_04255	NW_001813680.1	236601	T	C	189518	GT	1|1	1|1	1|1	1|1	1|1	1|1	1|1	1|1	1|1	1|1	1|1	1|1	1|1	1|1	0|0	1|1	0|0	0|0	0|0	0|0	1|1	1|1	1|1	1|1	1|1	ANN=C	synonymous_variant	LOW	c.684T>C	p.Asn228Asn
MLH1	LELG_04255	NW_001813680.1	236649	A	G	198413	GT	1|1	1|1	1|1	1|1	1|1	1|1	1|1	1|1	1|1	1|1	1|1	1|1	1|1	1|1	0|0	1|1	0|0	0|0	0|0	0|0	1|1	1|1	1|1	1|1	1|1	ANN=G	synonymous_variant	LOW	c.732A>G	p.Ala244Ala
MLH1	LELG_04255	NW_001813680.1	236668	G	A	49370.2	GT	0|0	0|0	0|0	0|0	0|0	0|0	0|0	0|0	0|0	0|0	0|0	0|0	0|0	0|0	1|1	0|0	1|1	1|1	1|1	1|1	0|0	0|0	0|0	0|0	0|0	ANN=A	missense_variant	MODERATE	c.751G>A	p.Asp251Asn
MLH1	LELG_04255	NW_001813680.1	236751	A	C	53869.2	GT	0|0	0|0	0|0	0|0	0|0	0|0	0|0	0|0	0|0	0|0	0|0	0|0	0|0	0|0	1|1	0|0	1|1	1|1	1|1	1|1	0|0	0|0	0|0	0|0	0|0	ANN=C	synonymous_variant	LOW	c.834A>C	p.Thr278Thr
MLH1	LELG_04255	NW_001813680.1	236808	T	C	267334	GT	1|1	1|1	1|1	1|1	1|1	1|1	1|1	1|1	1|1	1|1	1|1	1|1	1|1	1|1	1|1	1|1	1|1	1|1	1|1	1|1	1|1	1|1	1|1	1|1	1|1	ANN=C	synonymous_variant	LOW	c.891T>C	p.Asn297Asn
MLH1	LELG_04255	NW_001813680.1	236853	G	C	60412.2	GT	0|0	0|0	0|0	0|0	0|0	0|0	0|0	0|0	0|0	0|0	0|0	0|0	0|0	0|0	1|1	0|0	1|1	1|1	1|1	1|1	0|0	0|0	0|0	0|0	0|0	ANN=C	synonymous_variant	LOW	c.936G>C	p.Ser312Ser
MLH1	LELG_04255	NW_001813680.1	236885	A	T	219722	GT	1|1	1|1	1|1	1|1	1|1	1|1	1|1	1|1	1|1	1|1	1|1	1|1	1|1	1|1	0|0	1|1	0|0	0|0	0|0	0|0	1|1	1|1	1|1	1|1	1|1	ANN=T	missense_variant	MODERATE	c.968A>T	p.His323Leu
MLH1	LELG_04255	NW_001813680.1	236886	C	T	61458.2	GT	0|0	0|0	0|0	0|0	0|0	0|0	0|0	0|0	0|0	0|0	0|0	0|0	0|0	0|0	1|1	0|0	1|1	1|1	1|1	1|1	0|0	0|0	0|0	0|0	0|0	ANN=T	synonymous_variant	LOW	c.969C>T	p.His323His
MLH1	LELG_04255	NW_001813680.1	236970	A	G	264409	GT	1|1	1|1	1|1	1|1	1|1	1|1	1|1	1|1	1|1	1|1	1|1	1|1	1|1	1|1	1|1	1|1	1|1	1|1	1|1	1|1	1|1	1|1	1|1	1|1	1|1	ANN=G	synonymous_variant	LOW	c.1053A>G	p.Leu351Leu
MLH1	LELG_04255	NW_001813680.1	236995	A	G	199520	GT	1|1	1|1	1|1	1|1	1|1	1|1	1|1	1|1	1|1	1|1	1|1	1|1	1|1	1|1	0|0	1|1	0|0	0|0	0|0	0|0	1|1	1|1	1|1	1|1	1|1	ANN=G	missense_variant	MODERATE	c.1078A>G	p.Ile360Val
MLH1	LELG_04255	NW_001813680.1	237147	T	A	249570	GT	1|1	1|1	1|1	1|1	1|1	1|1	1|1	1|1	1|1	1|1	1|1	1|1	1|1	1|1	0|0	1|1	0|0	0|0	0|0	0|0	1|1	1|1	1|1	1|1	1|1	ANN=A	synonymous_variant	LOW	c.1230T>A	p.Ala410Ala
MLH1	LELG_04255	NW_001813680.1	237150	T	C	251416	GT	1|1	1|1	1|1	1|1	1|1	1|1	1|1	1|1	1|1	1|1	1|1	1|1	1|1	1|1	0|0	1|1	0|0	0|0	0|0	0|0	1|1	1|1	1|1	1|1	1|1	ANN=C	synonymous_variant	LOW	c.1233T>C	p.Ser411Ser
MLH1	LELG_04255	NW_001813680.1	237225	A	G	49501	GT	0|0	0|0	0|0	0|0	0|0	0|0	0|0	0|0	0|0	0|0	0|0	0|0	0|0	0|0	1|1	0|0	0|1	1|1	1|1	0|1	0|0	0|0	0|0	0|0	0|0	ANN=G	synonymous_variant	LOW	c.1308A>G	p.Gln436Gln
MLH1	LELG_04255	NW_001813680.1	237261	A	G	255434	GT	1|1	1|1	1|1	1|1	1|1	1|1	1|1	1|1	1|1	1|1	1|1	1|1	1|1	1|1	1|1	1|1	0|1	1|1	1|1	0|1	1|1	1|1	1|1	1|1	1|1	ANN=G	synonymous_variant	LOW	c.1344A>G	p.Ala448Ala
MLH1	LELG_04255	NW_001813680.1	237267	T	G	48264	GT	0|0	0|0	0|0	0|0	0|0	0|0	0|0	0|0	0|0	0|0	0|0	0|0	0|0	0|0	1|1	0|0	0|1	1|1	1|1	0|1	0|0	0|0	0|0	0|0	0|0	ANN=G	synonymous_variant	LOW	c.1350T>G	p.Pro450Pro
MLH1	LELG_04255	NW_001813680.1	237368	C	T	5283.82	GT	0|0	0|0	0|0	0|0	0|0	0|0	0|0	0|0	0|0	0|0	0|0	0|0	0|0	0|0	0|0	0|0	0|1	0|0	0|0	0|1	0|0	0|0	0|0	0|0	0|0	ANN=T	missense_variant	MODERATE	c.1451C>T	p.Ser484Leu
MLH1	LELG_04255	NW_001813680.1	237453	T	C	41690	GT	0|0	0|0	0|0	0|0	0|0	0|0	0|0	0|0	0|0	0|0	0|0	0|0	0|0	0|0	1|1	0|0	0|1	1|1	1|1	0|1	0|0	0|0	0|0	0|0	0|0	ANN=C	synonymous_variant	LOW	c.1536T>C	p.Asp512Asp
MLH1	LELG_04255	NW_001813680.1	237463	G	A	4983.82	GT	0|0	0|0	0|0	0|0	0|0	0|0	0|0	0|0	0|0	0|0	0|0	0|0	0|0	0|0	0|0	0|0	0|1	0|0	0|0	0|1	0|0	0|0	0|0	0|0	0|0	ANN=A	missense_variant	MODERATE	c.1546G>A	p.Gly516Arg
MLH1	LELG_04255	NW_001813680.1	237504	C	T	195247	GT	1|1	1|1	1|1	1|1	1|1	1|1	1|1	1|1	1|1	1|1	1|1	1|1	1|1	1|1	0|0	1|1	0|0	0|0	0|0	0|0	1|1	1|1	1|1	1|1	1|1	ANN=T	synonymous_variant	LOW	c.1587C>T	p.Leu529Leu
MLH1	LELG_04255	NW_001813680.1	237546	A	G	194037	GT	1|1	1|1	1|1	1|1	1|1	1|1	1|1	1|1	1|1	1|1	1|1	1|1	1|1	1|1	0|0	1|1	0|0	0|0	0|0	0|0	1|1	1|1	1|1	1|1	1|1	ANN=G	synonymous_variant	LOW	c.1629A>G	p.Gln543Gln
MLH1	LELG_04255	NW_001813680.1	237592	A	T	6758.82	GT	0|0	0|0	0|0	0|0	0|0	0|0	0|0	0|0	0|0	0|0	0|0	0|0	0|0	0|0	0|0	0|0	0|1	0|0	0|0	0|1	0|0	0|0	0|0	0|0	0|0	ANN=T	missense_variant	MODERATE	c.1675A>T	p.Thr559Ser
MLH1	LELG_04255	NW_001813680.1	237594	T	C	201324	GT	1|1	1|1	1|1	1|1	1|1	1|1	1|1	1|1	1|1	1|1	1|1	1|1	1|1	1|1	0|0	1|1	0|1	0|0	0|0	0|1	1|1	1|1	1|1	1|1	1|1	ANN=C	synonymous_variant	LOW	c.1677T>C	p.Thr559Thr
MLH1	LELG_04255	NW_001813680.1	237600	T	C	57419	GT	0|0	0|0	0|0	0|0	0|0	0|0	0|0	0|0	0|0	0|0	0|0	0|0	0|0	0|0	1|1	0|0	0|1	1|1	1|1	0|1	0|0	0|0	0|0	0|0	0|0	ANN=C	synonymous_variant	LOW	c.1683T>C	p.Phe561Phe
MLH1	LELG_04255	NW_001813680.1	237601	A	G	57419	GT	0|0	0|0	0|0	0|0	0|0	0|0	0|0	0|0	0|0	0|0	0|0	0|0	0|0	0|0	1|1	0|0	0|1	1|1	1|1	0|1	0|0	0|0	0|0	0|0	0|0	ANN=G	missense_variant	MODERATE	c.1684A>G	p.Ile562Val
MLH1	LELG_04255	NW_001813680.1	237735	T	C	212741	GT	1|1	1|1	1|1	1|1	1|1	1|1	1|1	1|1	1|1	1|1	1|1	1|1	1|1	1|1	0|0	1|1	0|0	0|0	0|0	0|0	1|1	1|1	1|1	1|1	1|1	ANN=C	synonymous_variant	LOW	c.1818T>C	p.Phe606Phe
MLH1	LELG_04255	NW_001813680.1	237853	C	T	60191.2	GT	0|0	0|0	0|0	0|0	0|0	0|0	0|0	0|0	0|0	0|0	0|0	0|0	0|0	0|0	1|1	0|0	1|1	1|1	1|1	1|1	0|0	0|0	0|0	0|0	0|0	ANN=T	synonymous_variant	LOW	c.1936C>T	p.Leu646Leu
MLH1	LELG_04255	NW_001813680.1	237867	A	G	58436.2	GT	0|0	0|0	0|0	0|0	0|0	0|0	0|0	0|0	0|0	0|0	0|0	0|0	0|0	0|0	1|1	0|0	1|1	1|1	1|1	1|1	0|0	0|0	0|0	0|0	0|0	ANN=G	synonymous_variant	LOW	c.1950A>G	p.Glu650Glu
MLH1	LELG_04255	NW_001813680.1	237954	T	G	298460	GT	1|1	1|1	1|1	1|1	1|1	1|1	1|1	1|1	1|1	1|1	1|1	1|1	1|1	1|1	1|1	1|1	1|1	1|1	1|1	1|1	1|1	1|1	1|1	1|1	1|1	ANN=G	synonymous_variant	LOW	c.2037T>G	p.Ala679Ala
MLH1	LELG_04255	NW_001813680.1	238034	A	G	55015.2	GT	0|0	0|0	0|0	0|0	0|0	0|0	0|0	0|0	0|0	0|0	0|0	0|0	0|0	0|0	1|1	0|0	1|1	1|1	1|1	1|1	0|0	0|0	0|0	0|0	0|0	ANN=G	missense_variant	MODERATE	c.2117A>G	p.Asn706Ser
MLH1	LELG_04255	NW_001813680.1	238119	T	G	226103	GT	1|1	1|1	1|1	1|1	1|1	1|1	1|1	1|1	1|1	1|1	1|1	1|1	1|1	1|1	0|0	1|1	0|0	0|0	0|0	0|0	1|1	1|1	1|1	1|1	1|1	ANN=G	missense_variant	MODERATE	c.2202T>G	p.Asp734Glu
MLH1	LELG_04255	NW_001813680.1	238133	C	G	278627	GT	1|1	1|1	1|1	1|1	1|1	1|1	1|1	1|1	1|1	1|1	1|1	1|1	1|1	1|1	1|1	1|1	1|1	1|1	1|1	1|1	1|1	1|1	1|1	1|1	1|1	ANN=G	missense_variant	MODERATE	c.2216C>G	p.Pro739Arg
MLH1	LELG_04255	NW_001813680.1	238161	G	A	273671	GT	1|1	1|1	1|1	1|1	1|1	1|1	1|1	1|1	1|1	1|1	1|1	1|1	1|1	1|1	1|1	1|1	1|1	1|1	1|1	1|1	1|1	1|1	1|1	1|1	1|1	ANN=A	synonymous_variant	LOW	c.2244G>A	p.Glu748Glu
MLH1	LELG_04255	NW_001813680.1	238212	A	G	257032	GT	1|1	1|1	1|1	1|1	1|1	1|1	1|1	1|1	1|1	1|1	1|1	1|1	1|1	1|1	1|1	1|1	1|1	1|1	1|1	1|1	1|1	1|1	1|1	1|1	1|1	ANN=G	synonymous_variant	LOW	c.2295A>G	p.Arg765Arg

## Sheet: screened gene list
FUR1-LELG_03838
TAC1B-LELG_03760
ERG2-LELG_01364
ERG2_1-LELG_03557
ERG3-LELG_01797
ERG5-LELG_05188
ERG6-LELG_02736
CDR1-LELG_02875
CDR1_1-LELG_02876
MDR1-LELG_00512
MDR1_1-LELG_00513
MDR1_2-LELG_05383
MDR1_3-LELG_05382
MSH2-LELG_05698
PMS1-LELG_02582
PDR1-LELG_00217
HOG1-LELG_01317
ERG11-LELG_03738
ERG7-LELG_00573
YMC1-LELG_00883
ERG25-LELG_00075
ERG25_1-LELG_04249
ERG26-LELG_04583
ERG28-LELG_01166
ERG24-LELG_02518
ERG20-LELG_01959
ERG29-LELG_04585
ERG27-LELG_00158
MLH1-LELG_04255
